# Supplementary material for: 2-tert-Butyl 4-methyl 3,5-dimethyl-1H-pyrrole-2,4-dicarboxyl­ate
Source: Acta Crystallogr Sect E Struct Rep Online. 2012 May 12;68(Pt 6):o1697. doi: 10.1107/S1600536812020120 (PMC3379292; doi:10.1107/S1600536812020120)
Supplement: Supplementary file 1 [file e-68-o1697-sup1.cif]

##############################################################################
#                                                                            #
# This CIF contains the data in a paper accepted for publication in          #
# Acta Crystallographica Section E. It conforms to the requirements of       #
# Notes for Authors for Acta Crystallographica Section E, and has been       #
# peer reviewed under the auspices of the IUCr Commission on Journals.       #
#                                                                            #
# Full details of the Crystallographic Information File format               #
# are given in the paper "The Crystallographic Information File (CIF):       #
# a New Standard Archive File for Crystallography" by S. R. Hall, F. H.      #
# Allen and I. D. Brown [Acta Cryst. (1991), A47, 655-685].                  #
#                                                                            #
# The current version of the core CIF dictionary is obtainable from          #
# ftp://ftp.iucr.org/pub/cif_core.dic.                                       #
#                                                                            #
# Software is freely available for graphical display of the structure(s)     #
# in this CIF. For information consult the CIF software page                 #
# http://www.iucr.org/resources/cif/software.                                #
#                                                                            #
# This file may be used for bona fide research purposes within the           #
# scientific community so long as proper attribution is given to the journal # 
# article from which it was obtained.                                        #
#                                                                            #
##############################################################################
data_I
_audit_creation_method     SHELXL-97
_chemical_name_systematic
;
2-<i>tert</i>-Butyl 4-methyl 3,5-dimethyl-1<i>H</i>-pyrrole-2,4-dicarboxylate
;
_chemical_name_common     ?
_chemical_formula_moiety     'C13 H19 N O4'
_chemical_formula_sum     'C13 H19 N O4'
_chemical_formula_iupac     'C13 H19 N O4'
_chemical_formula_weight     253.29
_chemical_melting_point     ?
_symmetry_cell_setting     monoclinic
_symmetry_space_group_name_H-M     'P 21/c'
_symmetry_space_group_name_Hall     '-P 2ybc'
loop_
    _symmetry_equiv_pos_as_xyz
    'x, y, z'
    '-x, y+1/2, -z+1/2'
    '-x, -y, -z'
    'x, -y-1/2, z-1/2'
_cell_length_a     11.788(4)
_cell_length_b     17.045(6)
_cell_length_c     7.229(2)
_cell_angle_alpha     90.00
_cell_angle_beta     106.420(7)
_cell_angle_gamma     90.00
_cell_volume     1393.2(8)
_cell_formula_units_Z     4
_cell_measurement_reflns_used     1135
_cell_measurement_theta_min     2.99
_cell_measurement_theta_max     21.51
_cell_measurement_temperature     296(2)
_exptl_crystal_description     plate
_exptl_crystal_colour     colorless
_exptl_crystal_size_max     0.19
_exptl_crystal_size_mid     0.18
_exptl_crystal_size_min     0.16
_exptl_crystal_density_diffrn     1.208
_exptl_crystal_density_meas     ?
_exptl_crystal_density_method     'not measured'
_exptl_crystal_F_000     544
_exptl_absorpt_coefficient_mu     0.089
_exptl_absorpt_correction_type     multi-scan
_exptl_absorpt_process_details     '(<i>SADABS</i>; Bruker, 2007)'
_exptl_absorpt_correction_T_min     0.9832
_exptl_absorpt_correction_T_max     0.9859
_exptl_special_details     ?
_diffrn_ambient_temperature     296(2)
_diffrn_radiation_type     MoK\a
_diffrn_radiation_wavelength     0.71073
_diffrn_radiation_source     'fine-focus sealed tube'
_diffrn_radiation_monochromator     graphite
_diffrn_measurement_device_type     'Bruker SMART CCD'
_diffrn_measurement_method     '\f and \w scans'
_diffrn_detector_area_resol_mean     ?
_diffrn_reflns_number     7149
_diffrn_reflns_av_R_equivalents     0.0497
_diffrn_reflns_av_sigmaI/netI     0.0539
_diffrn_reflns_theta_min     2.16
_diffrn_reflns_theta_max     25.01
_diffrn_reflns_theta_full     25.01
_diffrn_measured_fraction_theta_max     0.997
_diffrn_measured_fraction_theta_full     0.997
_diffrn_reflns_limit_h_min     -13
_diffrn_reflns_limit_h_max     14
_diffrn_reflns_limit_k_min     -19
_diffrn_reflns_limit_k_max     20
_diffrn_reflns_limit_l_min     -8
_diffrn_reflns_limit_l_max     7
_diffrn_standards_number     ?
_diffrn_standards_interval_count     ?
_diffrn_standards_interval_time     ?
_diffrn_standards_decay_%     ?
_refine_special_details
;
Refinement of <i>F</i>^2^ against ALL reflections. The weighted <i>R</i>-factor
<i>wR</i> and goodness of fit <i>S</i> are based on <i>F</i>^2^, conventional
<i>R</i>-factors <i>R</i> are based on <i>F</i>, with <i>F</i> set to zero for
negative <i>F</i>^2^. The threshold expression of <i>F</i>^2^ >
\s(<i>F</i>^2^) is used only for calculating <i>R</i>-factors(gt) <i>etc</i>.
and is not relevant to the choice of reflections for refinement.
<i>R</i>-factors based on <i>F</i>^2^ are statistically about twice as large
as those based on <i>F</i>, and <i>R</i>- factors based on ALL data will be
even larger.
;
_reflns_number_total     2458
_reflns_number_gt     1334
_reflns_threshold_expression     I>2\s(I)
_refine_ls_structure_factor_coef     Fsqd
_refine_ls_matrix_type     full
_refine_ls_R_factor_all     0.1220
_refine_ls_R_factor_gt     0.0705
_refine_ls_wR_factor_gt     0.2057
_refine_ls_wR_factor_ref     0.2500
_refine_ls_goodness_of_fit_ref     1.023
_refine_ls_restrained_S_all     1.023
_refine_ls_number_reflns     2458
_refine_ls_number_parameters     163
_refine_ls_number_restraints     0
_refine_ls_hydrogen_treatment     constr
_refine_ls_weighting_scheme     calc
_refine_ls_weighting_details
         'calc w=1/[\s^2^(Fo^2^)+(0.1445P)^2^+0.0000P] where P=(Fo^2^+2Fc^2^)/3'
_atom_sites_solution_hydrogens     geom
_atom_sites_solution_primary     direct
_atom_sites_solution_secondary     difmap
_refine_ls_shift/su_max     0.000
_refine_ls_shift/su_mean     0.000
_refine_diff_density_max     0.281
_refine_diff_density_min     -0.205
_refine_ls_extinction_method     none
_refine_ls_extinction_coef     ?
loop_
    _atom_type_symbol
    _atom_type_description
    _atom_type_scat_dispersion_real
    _atom_type_scat_dispersion_imag
    _atom_type_scat_source
    'C' 'C' 0.0033 0.0016
                         'International Tables Vol C Tables 4.2.6.8 and 6.1.1.4'
    'H' 'H' 0.0000 0.0000
                         'International Tables Vol C Tables 4.2.6.8 and 6.1.1.4'
    'N' 'N' 0.0061 0.0033
                         'International Tables Vol C Tables 4.2.6.8 and 6.1.1.4'
    'O' 'O' 0.0106 0.0060
                         'International Tables Vol C Tables 4.2.6.8 and 6.1.1.4'
_computing_data_collection     '<i>APEX2</i> (Bruker, 2007)'
_computing_cell_refinement     '<i>SAINT</i> (Bruker, 2007)'
_computing_data_reduction     '<i>SAINT</i> (Bruker, 2007)'
_computing_structure_solution     '<i>SHELXS97</i> (Sheldrick, 2008)'
_computing_structure_refinement     '<i>SHELXL97</i> (Sheldrick, 2008)'
_computing_molecular_graphics     '<i>SHELXTL</i> (Sheldrick, 2008)'
_computing_publication_material     '<i>SHELXTL</i> (Sheldrick, 2008)'
loop_
    _atom_site_type_symbol
    _atom_site_label
    _atom_site_fract_x
    _atom_site_fract_y
    _atom_site_fract_z
    _atom_site_U_iso_or_equiv
    _atom_site_adp_type
    _atom_site_calc_flag
    _atom_site_refinement_flags
    _atom_site_occupancy
    _atom_site_symmetry_multiplicity
    _atom_site_disorder_assembly
    _atom_site_disorder_group
    C C1 1.1539(4) 0.4652(3) 1.0373(8) 0.1274(19) Uani d . 1 1 . .
    H H1B 1.0961 0.5063 1.0193 0.191 Uiso calc R 1 1 . .
    H H1C 1.1953 0.4696 0.9409 0.191 Uiso calc R 1 1 . .
    H H1D 1.2091 0.4699 1.1630 0.191 Uiso calc R 1 1 . .
    C C2 1.1615(3) 0.3246(2) 1.0408(5) 0.0768(11) Uani d . 1 1 . .
    C C3 1.0936(3) 0.25230(19) 1.0199(4) 0.0587(9) Uani d . 1 1 . .
    C C4 0.9687(3) 0.24090(18) 0.9753(4) 0.0554(8) Uani d . 1 1 . .
    C C5 0.9521(2) 0.16057(19) 0.9724(4) 0.0586(9) Uani d . 1 1 . .
    C C6 1.1478(3) 0.1795(2) 1.0403(5) 0.0657(9) Uani d . 1 1 . .
    C C7 0.8755(3) 0.30226(19) 0.9401(5) 0.0692(10) Uani d . 1 1 . .
    H H7A 0.7992 0.2778 0.9138 0.104 Uiso calc R 1 1 . .
    H H7B 0.8788 0.3337 0.8315 0.104 Uiso calc R 1 1 . .
    H H7C 0.8881 0.3350 1.0521 0.104 Uiso calc R 1 1 . .
    C C8 1.2746(3) 0.1548(3) 1.0879(7) 0.0978(14) Uani d . 1 1 . .
    H H8A 1.2792 0.0986 1.0897 0.147 Uiso calc R 1 1 . .
    H H8B 1.3167 0.1750 1.2123 0.147 Uiso calc R 1 1 . .
    H H8C 1.3092 0.1750 0.9923 0.147 Uiso calc R 1 1 . .
    C C9 0.8486(3) 0.1108(2) 0.9370(5) 0.0632(9) Uani d . 1 1 . .
    C C10 0.6297(3) 0.1201(2) 0.8529(6) 0.0735(11) Uani d . 1 1 . .
    C C11 0.6041(4) 0.0676(3) 0.6820(8) 0.131(2) Uani d . 1 1 . .
    H H11A 0.6540 0.0222 0.7116 0.197 Uiso calc R 1 1 . .
    H H11B 0.6189 0.0952 0.5753 0.197 Uiso calc R 1 1 . .
    H H11C 0.5227 0.0517 0.6488 0.197 Uiso calc R 1 1 . .
    C C12 0.6181(4) 0.0814(3) 1.0336(7) 0.1063(15) Uani d . 1 1 . .
    H H12A 0.6657 0.0348 1.0584 0.159 Uiso calc R 1 1 . .
    H H12B 0.5368 0.0677 1.0175 0.159 Uiso calc R 1 1 . .
    H H12C 0.6443 0.1169 1.1403 0.159 Uiso calc R 1 1 . .
    C C13 0.5522(3) 0.1940(3) 0.8125(8) 0.1084(16) Uani d . 1 1 . .
    H H13A 0.5697 0.2261 0.9261 0.163 Uiso calc R 1 1 . .
    H H13B 0.4703 0.1790 0.7776 0.163 Uiso calc R 1 1 . .
    H H13C 0.5680 0.2229 0.7086 0.163 Uiso calc R 1 1 . .
    O O1 1.0949(2) 0.38906(15) 1.0199(4) 0.0925(9) Uani d . 1 1 . .
    O O2 1.2657(3) 0.32986(18) 1.0728(6) 0.1295(13) Uani d . 1 1 . .
    O O3 0.74888(17) 0.15373(14) 0.8891(3) 0.0713(8) Uani d . 1 1 . .
    O O4 0.85058(19) 0.03974(15) 0.9488(4) 0.0876(9) Uani d . 1 1 . .
    N N1 1.0615(2) 0.12471(17) 1.0127(4) 0.0674(8) Uani d . 1 1 . .
    H H1A 1.0730 0.0748 1.0192 0.081 Uiso calc R 1 1 . .
loop_
    _atom_site_aniso_label
    _atom_site_aniso_U_11
    _atom_site_aniso_U_22
    _atom_site_aniso_U_33
    _atom_site_aniso_U_12
    _atom_site_aniso_U_13
    _atom_site_aniso_U_23
    C1 0.101(3) 0.078(3) 0.197(6) -0.040(3) 0.032(3) -0.010(3)
    C2 0.053(2) 0.083(3) 0.088(3) -0.0142(19) 0.0105(18) 0.0009(19)
    C3 0.0448(18) 0.064(2) 0.066(2) -0.0079(15) 0.0136(14) 0.0011(15)
    C4 0.0457(17) 0.063(2) 0.0539(18) -0.0049(14) 0.0090(13) -0.0018(14)
    C5 0.0379(16) 0.070(2) 0.064(2) -0.0014(14) 0.0084(13) -0.0017(16)
    C6 0.0442(18) 0.078(2) 0.074(2) -0.0119(16) 0.0149(15) -0.0050(16)
    C7 0.0512(19) 0.060(2) 0.091(2) 0.0005(16) 0.0119(17) 0.0041(17)
    C8 0.043(2) 0.099(3) 0.146(4) 0.005(2) 0.019(2) -0.001(3)
    C9 0.0475(19) 0.058(2) 0.083(2) -0.0048(15) 0.0169(16) -0.0033(17)
    C10 0.0416(18) 0.074(2) 0.102(3) -0.0111(16) 0.0146(17) -0.009(2)
    C11 0.067(3) 0.164(5) 0.141(4) -0.010(3) -0.005(3) -0.062(4)
    C12 0.075(3) 0.098(3) 0.152(4) -0.020(2) 0.041(3) 0.009(3)
    C13 0.050(2) 0.110(4) 0.159(4) 0.008(2) 0.018(2) 0.002(3)
    O1 0.0673(17) 0.0635(16) 0.145(3) -0.0193(14) 0.0268(16) -0.0068(15)
    O2 0.0530(18) 0.103(2) 0.215(4) -0.0239(15) 0.0100(19) 0.007(2)
    O3 0.0359(12) 0.0687(15) 0.1046(19) -0.0050(10) 0.0120(11) 0.0016(12)
    O4 0.0523(14) 0.0607(17) 0.144(2) -0.0030(11) 0.0180(14) -0.0099(14)
    N1 0.0442(15) 0.0624(16) 0.093(2) -0.0020(13) 0.0149(13) -0.0030(14)
_geom_special_details
;
All e.s.d.'s (except the e.s.d. in the dihedral angle between two l.s. planes)
are estimated using the full covariance matrix. The cell e.s.d.'s are taken
into account individually in the estimation of e.s.d.'s in distances, angles
and torsion angles; correlations between e.s.d.'s in cell parameters are only
used when they are defined by crystal symmetry. An approximate (isotropic)
treatment of cell e.s.d.'s is used for estimating e.s.d.'s involving l.s.
planes.
;
loop_
    _geom_bond_atom_site_label_1
    _geom_bond_atom_site_label_2
    _geom_bond_site_symmetry_2
    _geom_bond_distance
    _geom_bond_publ_flag
    C1 O1 . 1.461(5) ?
    C1 H1B . 0.9600 ?
    C1 H1C . 0.9600 ?
    C1 H1D . 0.9600 ?
    C2 O2 . 1.188(4) ?
    C2 O1 . 1.334(4) ?
    C2 C3 . 1.454(5) ?
    C3 C6 . 1.385(5) ?
    C3 C4 . 1.429(4) ?
    C4 C5 . 1.383(4) ?
    C4 C7 . 1.486(4) ?
    C5 N1 . 1.382(4) ?
    C5 C9 . 1.448(4) ?
    C6 N1 . 1.354(4) ?
    C6 C8 . 1.496(5) ?
    C7 H7A . 0.9600 ?
    C7 H7B . 0.9600 ?
    C7 H7C . 0.9600 ?
    C8 H8A . 0.9600 ?
    C8 H8B . 0.9600 ?
    C8 H8C . 0.9600 ?
    C9 O4 . 1.215(4) ?
    C9 O3 . 1.344(4) ?
    C10 O3 . 1.470(4) ?
    C10 C11 . 1.486(6) ?
    C10 C12 . 1.504(6) ?
    C10 C13 . 1.534(5) ?
    C11 H11A . 0.9600 ?
    C11 H11B . 0.9600 ?
    C11 H11C . 0.9600 ?
    C12 H12A . 0.9600 ?
    C12 H12B . 0.9600 ?
    C12 H12C . 0.9600 ?
    C13 H13A . 0.9600 ?
    C13 H13B . 0.9600 ?
    C13 H13C . 0.9600 ?
    N1 H1A . 0.8600 ?
loop_
    _geom_angle_atom_site_label_1
    _geom_angle_atom_site_label_2
    _geom_angle_atom_site_label_3
    _geom_angle_site_symmetry_1
    _geom_angle_site_symmetry_3
    _geom_angle
    _geom_angle_publ_flag
    O1 C1 H1B . . 109.5 ?
    O1 C1 H1C . . 109.5 ?
    H1B C1 H1C . . 109.5 ?
    O1 C1 H1D . . 109.5 ?
    H1B C1 H1D . . 109.5 ?
    H1C C1 H1D . . 109.5 ?
    O2 C2 O1 . . 120.2(4) ?
    O2 C2 C3 . . 126.4(4) ?
    O1 C2 C3 . . 113.4(3) ?
    C6 C3 C4 . . 108.5(3) ?
    C6 C3 C2 . . 121.7(3) ?
    C4 C3 C2 . . 129.8(3) ?
    C5 C4 C3 . . 105.7(3) ?
    C5 C4 C7 . . 126.9(3) ?
    C3 C4 C7 . . 127.4(3) ?
    N1 C5 C4 . . 108.4(3) ?
    N1 C5 C9 . . 117.9(3) ?
    C4 C5 C9 . . 133.7(3) ?
    N1 C6 C3 . . 107.3(3) ?
    N1 C6 C8 . . 120.0(3) ?
    C3 C6 C8 . . 132.6(3) ?
    C4 C7 H7A . . 109.5 ?
    C4 C7 H7B . . 109.5 ?
    H7A C7 H7B . . 109.5 ?
    C4 C7 H7C . . 109.5 ?
    H7A C7 H7C . . 109.5 ?
    H7B C7 H7C . . 109.5 ?
    C6 C8 H8A . . 109.5 ?
    C6 C8 H8B . . 109.5 ?
    H8A C8 H8B . . 109.5 ?
    C6 C8 H8C . . 109.5 ?
    H8A C8 H8C . . 109.5 ?
    H8B C8 H8C . . 109.5 ?
    O4 C9 O3 . . 124.0(3) ?
    O4 C9 C5 . . 125.0(3) ?
    O3 C9 C5 . . 111.0(3) ?
    O3 C10 C11 . . 110.0(3) ?
    O3 C10 C12 . . 109.5(3) ?
    C11 C10 C12 . . 114.2(4) ?
    O3 C10 C13 . . 101.7(3) ?
    C11 C10 C13 . . 111.4(4) ?
    C12 C10 C13 . . 109.3(3) ?
    C10 C11 H11A . . 109.5 ?
    C10 C11 H11B . . 109.5 ?
    H11A C11 H11B . . 109.5 ?
    C10 C11 H11C . . 109.5 ?
    H11A C11 H11C . . 109.5 ?
    H11B C11 H11C . . 109.5 ?
    C10 C12 H12A . . 109.5 ?
    C10 C12 H12B . . 109.5 ?
    H12A C12 H12B . . 109.5 ?
    C10 C12 H12C . . 109.5 ?
    H12A C12 H12C . . 109.5 ?
    H12B C12 H12C . . 109.5 ?
    C10 C13 H13A . . 109.5 ?
    C10 C13 H13B . . 109.5 ?
    H13A C13 H13B . . 109.5 ?
    C10 C13 H13C . . 109.5 ?
    H13A C13 H13C . . 109.5 ?
    H13B C13 H13C . . 109.5 ?
    C2 O1 C1 . . 118.1(3) ?
    C9 O3 C10 . . 123.8(3) ?
    C6 N1 C5 . . 110.1(3) ?
    C6 N1 H1A . . 124.9 ?
    C5 N1 H1A . . 124.9 ?
loop_
    _geom_torsion_atom_site_label_1
    _geom_torsion_atom_site_label_2
    _geom_torsion_atom_site_label_3
    _geom_torsion_atom_site_label_4
    _geom_torsion_site_symmetry_1
    _geom_torsion_site_symmetry_2
    _geom_torsion_site_symmetry_3
    _geom_torsion_site_symmetry_4
    _geom_torsion
    _geom_torsion_publ_flag
    O2 C2 C3 C6 . . . . 1.3(6) ?
    O1 C2 C3 C6 . . . . -178.8(3) ?
    O2 C2 C3 C4 . . . . -177.7(4) ?
    O1 C2 C3 C4 . . . . 2.2(5) ?
    C6 C3 C4 C5 . . . . 0.6(4) ?
    C2 C3 C4 C5 . . . . 179.7(3) ?
    C6 C3 C4 C7 . . . . -179.6(3) ?
    C2 C3 C4 C7 . . . . -0.6(6) ?
    C3 C4 C5 N1 . . . . -0.2(3) ?
    C7 C4 C5 N1 . . . . -179.9(3) ?
    C3 C4 C5 C9 . . . . 180.0(3) ?
    C7 C4 C5 C9 . . . . 0.2(6) ?
    C4 C3 C6 N1 . . . . -0.8(4) ?
    C2 C3 C6 N1 . . . . -180.0(3) ?
    C4 C3 C6 C8 . . . . -179.3(4) ?
    C2 C3 C6 C8 . . . . 1.5(6) ?
    N1 C5 C9 O4 . . . . 3.7(5) ?
    C4 C5 C9 O4 . . . . -176.5(4) ?
    N1 C5 C9 O3 . . . . -176.4(3) ?
    C4 C5 C9 O3 . . . . 3.4(5) ?
    O2 C2 O1 C1 . . . . 0.1(6) ?
    C3 C2 O1 C1 . . . . -179.8(3) ?
    O4 C9 O3 C10 . . . . 2.7(5) ?
    C5 C9 O3 C10 . . . . -177.2(3) ?
    C11 C10 O3 C9 . . . . -63.7(5) ?
    C12 C10 O3 C9 . . . . 62.6(4) ?
    C13 C10 O3 C9 . . . . 178.1(3) ?
    C3 C6 N1 C5 . . . . 0.7(4) ?
    C8 C6 N1 C5 . . . . 179.4(3) ?
    C4 C5 N1 C6 . . . . -0.4(4) ?
    C9 C5 N1 C6 . . . . 179.5(3) ?
loop_
    _geom_hbond_atom_site_label_D
    _geom_hbond_atom_site_label_H
    _geom_hbond_atom_site_label_A
    _geom_hbond_site_symmetry_A
    _geom_hbond_distance_DH
    _geom_hbond_distance_HA
    _geom_hbond_distance_DA
    _geom_hbond_angle_DHA
    N1 H1A O4 3_757 0.86 2.14 2.974(4) 164.8
data_global
_journal_date_recd_electronic     2012-04-08
_journal_date_accepted     2012-05-04
_journal_name_full     'Acta Crystallographica, Section E'
_journal_year     2012
_journal_volume     68
_journal_issue      6
_journal_page_first     o1697
_journal_page_last     o1697
_journal_paper_category     QO
_journal_paper_doi     10.1107/S1600536812020120
_journal_coeditor_code     VM2170
_publ_contact_author_name     'Hong-Xin Cai'
_publ_contact_author_address
;
Department of Physics and Chemistry
Henan Polytechnic University
Jiaozuo 454000
People's Republic of China
;
_publ_contact_author_email     'me2001@hpu.edu.cn'
_publ_contact_author_fax     '+86391-3987818'
_publ_contact_author_phone     '+86391-3987811'
_publ_section_title
;
2-<i>tert</i>-Butyl 4-methyl 3,5-dimethyl-1<i>H</i>-pyrrole-2,4-dicarboxylate
;
loop_
    _publ_author_name
    _publ_author_footnote
    _publ_author_address
    'Cai, Hong-Xin' .
;
Department of Physics and Chemistry
Henan Polytechnic University
Jiaozuo 454000
People's Republic of China
;
    'Zhang, Zhao-Po' .
;
Department of Physics and Chemistry
Henan Polytechnic University
Jiaozuo 454000
People's Republic of China
;
