# Supplementary material for: 2-tert-Butyl 4-methyl 3,5-dimethyl-1H-pyrrole-2,4-dicarboxyl­ate
Source: Acta Crystallogr Sect E Struct Rep Online. 2012 May 12;68(Pt 6):o1697. doi: 10.1107/S1600536812020120 (PMC3379292; doi:10.1107/S1600536812020120)
Supplement: Supplementary file 2 [file e-68-o1697-Isup2.hkl]

# 
# h,k,l, Fc-squared, Fo-squared, sigma(Fo-squared) and status flag 
# 
data_I
_shelx_title ' Z in P2(1)/c' 
_shelx_refln_list_code          4 
_shelx_F_calc_maximum      246.44 
_exptl_crystal_F_000       544.00 
_reflns_d_resolution_high  0.8404 
 
loop_ 
 _symmetry_equiv_pos_as_xyz 
 'x, y, z' 
 '-x, y+1/2, -z+1/2' 
 '-x, -y, -z' 
 'x, -y-1/2, z-1/2' 
 
_cell_length_a    11.7875 
_cell_length_b    17.0454 
_cell_length_c     7.2288 
_cell_angle_alpha  90.000 
_cell_angle_beta  106.420 
_cell_angle_gamma  90.000 
 
_shelx_F_squared_multiplier     1.000 
 
loop_ 
 _refln_index_h 
 _refln_index_k 
 _refln_index_l 
 _refln_F_squared_calc 
 _refln_F_squared_meas 
 _refln_F_squared_sigma 
 _refln_observed_status 
   3   0   0     1769.95     1624.06     58.12 o 
   4   0   0     4431.37     4257.45    206.31 o 
   5   0   0      563.08      684.09     22.72 o 
   6   0   0      783.10      738.09     55.16 o 
   7   0   0      689.23      701.54     16.00 o 
   8   0   0      529.89      555.34     13.64 o 
   9   0   0      856.80      900.62     20.83 o 
  10   0   0      736.34      753.92     33.81 o 
  11   0   0        7.53       12.68      5.81 o 
  12   0   0        0.00       -4.75      5.28 o 
  13   0   0        8.46       18.49      7.40 o 
   1   1   0       80.16      106.08      2.40 o 
   2   1   0     3774.80     3845.39     59.87 o 
   3   1   0     1650.07     1670.39     26.10 o 
   4   1   0     1295.08     1571.07     24.76 o 
   5   1   0       12.43       15.75      1.42 o 
   6   1   0      728.84      984.15     16.59 o 
   7   1   0       59.57       74.92      2.55 o 
   8   1   0       14.05       19.42      2.42 o 
   9   1   0      426.40      404.78      9.89 o 
  10   1   0      241.25      213.57     12.92 o 
  11   1   0       27.32       30.88      5.03 o 
  12   1   0        3.52        1.39      3.70 o 
  13   1   0        7.35        9.77      4.48 o 
   0   2   0     3639.21     3937.59    134.19 o 
   1   2   0     1561.04     1706.16     42.79 o 
   2   2   0      226.13      198.41      3.39 o 
   3   2   0      127.86      147.44      3.00 o 
   4   2   0     1946.44     2201.96     31.15 o 
   5   2   0      519.89      468.60     10.32 o 
   6   2   0      480.47      540.10     11.46 o 
   7   2   0       51.14       71.19      3.45 o 
   8   2   0        0.91        2.93      1.49 o 
   9   2   0       25.52       28.39      3.32 o 
  10   2   0       22.75       21.23      2.77 o 
  11   2   0       19.72       16.75      4.15 o 
  12   2   0        3.60        9.51      4.11 o 
  13   2   0       34.68       47.22      6.90 o 
   1   3   0     1465.22     1534.04     37.91 o 
   2   3   0     2673.74     2882.66     45.66 o 
   3   3   0       10.55       21.82      1.20 o 
   4   3   0      982.04     1008.52     16.42 o 
   5   3   0     2320.05     2574.47     44.07 o 
   6   3   0       15.18       14.46      1.26 o 
   7   3   0      274.82      284.72      5.70 o 
   8   3   0       77.19       57.40      3.47 o 
   9   3   0       48.23       71.10      3.97 o 
  10   3   0       61.56       72.02      5.17 o 
  11   3   0        1.81        0.70      2.75 o 
  12   3   0       27.13       26.13      5.60 o 
  13   3   0        0.98        3.10      4.28 o 
   0   4   0     6640.80     6044.01    205.52 o 
   1   4   0        9.96       14.13      1.46 o 
   2   4   0      914.09      973.09     16.48 o 
   3   4   0      690.19      728.70     11.62 o 
   4   4   0       20.10       50.47      1.89 o 
   5   4   0       83.52      104.85      3.27 o 
   6   4   0      830.32      888.12     15.59 o 
   7   4   0      131.08      149.89      4.38 o 
   8   4   0       63.73       71.52      3.88 o 
   9   4   0      284.05      310.18      8.69 o 
  10   4   0      113.24      110.41      5.14 o 
  11   4   0       10.80       14.28      2.80 o 
  12   4   0        3.22        1.37      3.14 o 
  13   4   0        2.16       13.29      4.81 o 
   1   5   0     1097.65     1244.69     26.21 o 
   2   5   0       33.83       49.30      1.92 o 
   3   5   0       67.63       74.21      2.67 o 
   4   5   0        2.79        4.70      1.03 o 
   5   5   0       87.52      104.75      3.90 o 
   6   5   0       69.49       97.80      3.41 o 
   7   5   0       51.16       62.65      3.89 o 
   8   5   0      495.54      520.56     24.02 o 
   9   5   0       13.41       19.24      3.49 o 
  10   5   0        8.17        7.91      2.57 o 
  11   5   0        0.68       -0.37      2.15 o 
  12   5   0        1.67        3.28      3.26 o 
  13   5   0        4.84        6.91      5.55 o 
   0   6   0     1323.55      926.15     34.34 o 
   1   6   0       60.63       68.68      4.86 o 
   2   6   0     3579.57     4029.81     58.23 o 
   3   6   0      475.35      582.13     11.01 o 
   4   6   0     1429.95     1533.94     23.51 o 
   5   6   0      217.96      232.54      5.15 o 
   6   6   0        2.75        6.07      2.24 o 
   7   6   0      547.69      570.15     20.44 o 
   8   6   0       41.67       46.65      3.70 o 
   9   6   0       81.93       66.77      4.80 o 
  10   6   0      354.90      365.20     11.44 o 
  11   6   0        1.69        1.49      2.41 o 
  12   6   0        1.05        1.47      3.14 o 
   1   7   0      216.55      236.70      6.96 o 
   2   7   0     1011.53     1046.78     16.80 o 
   3   7   0     1580.77     1857.73     31.02 o 
   4   7   0      594.72      708.85     12.15 o 
   5   7   0      554.57      656.55     11.54 o 
   6   7   0       37.85       37.83      3.86 o 
   7   7   0      109.97       98.08      5.59 o 
   8   7   0      596.91      635.99     20.70 o 
   9   7   0      151.38      207.02     10.07 o 
  10   7   0       16.09       21.73      3.71 o 
  11   7   0        0.13        1.45      3.01 o 
  12   7   0        0.12       -0.87      3.26 o 
   0   8   0        7.61        0.00      1.58 o 
   1   8   0      953.36     1240.53     27.19 o 
   2   8   0      523.63      668.00     12.81 o 
   3   8   0      604.28      864.06     15.85 o 
   4   8   0        0.94       -0.50      1.01 o 
   5   8   0       68.56       92.93      5.93 o 
   6   8   0      190.35      208.72      7.93 o 
   7   8   0      522.01      606.46     16.45 o 
   8   8   0        5.40        5.05      2.78 o 
   9   8   0        9.27       13.66      3.36 o 
  10   8   0       18.52       34.00      4.53 o 
  11   8   0        4.05        8.02      3.33 o 
  12   8   0        1.29        0.33      4.08 o 
   1   9   0        1.37        2.61      1.67 o 
   2   9   0        6.61        3.97      1.48 o 
   3   9   0      485.48      534.05     10.97 o 
   4   9   0        0.05        0.87      2.41 o 
   5   9   0        3.69        5.05      1.94 o 
   6   9   0       54.35       54.94      4.65 o 
   7   9   0       79.01       70.53      6.91 o 
   8   9   0      106.47      105.36      6.39 o 
   9   9   0       70.51       68.63      5.63 o 
  10   9   0        0.59        2.51      3.01 o 
  11   9   0        9.39       10.52      4.57 o 
  12   9   0        3.18       -2.42      3.60 o 
   0  10   0      319.75        0.53      1.58 o 
   1  10   0      136.39      193.92      4.96 o 
   2  10   0      191.22      195.50      5.59 o 
   3  10   0       55.40       55.46      3.36 o 
   4  10   0      486.91      507.80     12.80 o 
   5  10   0       16.14       17.60      3.05 o 
   6  10   0       23.43       27.06      4.06 o 
   7  10   0        0.19        2.25      2.90 o 
   8  10   0        8.68       15.75      5.88 o 
   9  10   0       68.44       68.18      5.94 o 
  10  10   0       29.53       42.23     10.57 o 
  11  10   0        0.36        1.22      5.28 o 
   1  11   0       38.14       47.07      2.89 o 
   2  11   0        5.94        2.71      1.66 o 
   3  11   0       45.89       66.52      4.42 o 
   4  11   0      214.37      238.52      8.07 o 
   5  11   0      340.47      383.76      9.88 o 
   6  11   0      255.27      281.81     10.47 o 
   7  11   0        2.59        5.46      3.09 o 
   8  11   0        1.35       -1.16      2.55 o 
   9  11   0        3.19        9.31      3.91 o 
  10  11   0        6.46        2.34      4.19 o 
  11  11   0        0.53        0.50      4.49 o 
   0  12   0        2.44        0.25      1.29 o 
   1  12   0       10.35       13.05      2.14 o 
   2  12   0       19.95       18.14      2.37 o 
   3  12   0      194.95      219.32     10.73 o 
   4  12   0      340.41      385.54     17.40 o 
   5  12   0        0.03       -1.91      1.91 o 
   6  12   0       86.05      109.07      7.91 o 
   7  12   0        0.10        0.40      2.69 o 
   8  12   0        2.33        9.46      3.91 o 
   9  12   0        8.57        6.34      4.11 o 
  10  12   0        0.33       -3.70      3.70 o 
   1  13   0      144.24      190.54      5.05 o 
   2  13   0       25.70       42.51      5.29 o 
   3  13   0        0.06        4.09      2.22 o 
   4  13   0       16.97       30.51      3.87 o 
   5  13   0       53.78       59.26      4.75 o 
   6  13   0       88.39      102.60      6.90 o 
   7  13   0       52.09       51.04      5.47 o 
   8  13   0        1.00       -1.32      5.02 o 
   9  13   0        0.06        5.40      4.28 o 
  10  13   0        8.66        8.62      4.88 o 
   0  14   0      580.26      549.16     13.82 o 
   1  14   0      309.88      283.96      6.65 o 
   2  14   0        0.87       -0.48      1.99 o 
   3  14   0      163.96      169.68      7.24 o 
   4  14   0      191.78      177.98      6.59 o 
   5  14   0       34.42       35.17      3.78 o 
   6  14   0       47.69       63.06      6.09 o 
   7  14   0       38.10       48.86      7.10 o 
   8  14   0        0.36        0.89      3.42 o 
   9  14   0       10.07       23.44     14.53 o 
   1  15   0       30.24       34.27      3.70 o 
   2  15   0       39.50       39.07      4.49 o 
   3  15   0        7.33        5.95      2.69 o 
   4  15   0       23.14       15.11      3.51 o 
   5  15   0       32.50       50.14      5.42 o 
   6  15   0        0.24        3.96      3.74 o 
   7  15   0       17.93       15.85      4.86 o 
   8  15   0        8.19        3.99      4.23 o 
   9  15   0       14.93       17.91      6.09 o 
   0  16   0        5.69        2.79      2.32 o 
   1  16   0        4.85        1.83      2.52 o 
   2  16   0       55.53       72.17      5.22 o 
   3  16   0        1.04       -0.70      2.35 o 
   4  16   0       41.52       47.27      4.33 o 
   5  16   0        2.35        3.56      4.23 o 
   6  16   0        0.08        2.32      3.68 o 
   7  16   0       10.43       10.46      4.66 o 
   8  16   0        3.22       10.72      5.07 o 
   1  17   0        3.03        1.38      2.23 o 
   2  17   0       30.23       24.05      3.75 o 
   3  17   0        0.90        0.81      2.65 o 
   4  17   0        1.44       -0.47      3.12 o 
   5  17   0        0.09       -1.53      3.30 o 
   6  17   0        0.07       -0.47      3.53 o 
   7  17   0        0.98        5.56      4.57 o 
   0  18   0        1.61       -2.11      6.34 o 
   1  18   0        0.52        0.26      4.48 o 
   2  18   0        4.88        6.56      2.85 o 
   3  18   0        0.24       -2.77      2.77 o 
   4  18   0        1.51        1.39      3.53 o 
   5  18   0        0.01       -0.79      3.74 o 
   6  18   0        0.15       -1.79      3.91 o 
   1  19   0        9.40       15.06      6.35 o 
   2  19   0       16.42       26.51      9.25 o 
   3  19   0        1.11        6.34      4.11 o 
   4  19   0        0.04        8.58      4.66 o 
   0  20   0        1.57       -2.11      7.40 o 
   1  20   0        2.10       -1.17      5.41 o 
   2  20   0        0.09        1.69      4.40 o 
 -13   1   1        6.74       12.04      4.49 o 
 -12   1   1       22.73       17.86      4.66 o 
 -11   1   1       60.27       65.63      6.35 o 
 -10   1   1      387.36      368.62     11.58 o 
  -9   1   1       86.26       82.76      3.48 o 
  -8   1   1       74.31       60.67      2.36 o 
  -7   1   1        6.21        8.32      1.02 o 
  -6   1   1      147.29      162.45      3.83 o 
  -5   1   1      162.03      142.07      2.68 o 
  -4   1   1       78.59       82.46      2.79 o 
  -3   1   1     1258.36     1161.62     23.94 o 
  -2   1   1      565.77      541.46     26.98 o 
  -1   1   1     1067.65      981.58     24.47 o 
   0   1   1     2995.96     2669.07     64.82 o 
   1   1   1     1348.05     1171.96     23.56 o 
   2   1   1      492.51      586.04     21.92 o 
   3   1   1       12.97       14.81      1.05 o 
   4   1   1       49.96       56.90      1.86 o 
   5   1   1       89.89      104.14      3.02 o 
   6   1   1       11.99       11.35      1.70 o 
   7   1   1       34.41       33.31      2.64 o 
   8   1   1       18.93       26.64      1.89 o 
   9   1   1      288.20      298.44      6.70 o 
  10   1   1      122.17      124.75      6.60 o 
  11   1   1        9.84       10.18      4.06 o 
  12   1   1        0.61        4.47      4.06 o 
 -13   2   1        9.61       19.01      5.03 o 
 -12   2   1        0.19        0.22      3.53 o 
 -11   2   1       67.10       74.59      5.49 o 
 -10   2   1        6.83       10.33      7.28 o 
  -9   2   1      318.65      268.34     68.63 o 
  -8   2   1       11.45       16.30      1.85 o 
  -7   2   1      131.43      126.46      2.89 o 
  -6   2   1      177.18      216.71      3.98 o 
  -5   2   1      369.25      344.55      7.58 o 
  -4   2   1      252.40      242.97      4.48 o 
  -3   2   1      178.11      172.13      4.18 o 
  -2   2   1      265.06      273.38     12.51 o 
  -1   2   1     8901.42     8169.65    161.16 o 
   0   2   1     4377.32     4043.90     97.47 o 
   1   2   1     1924.63     1733.67     34.43 o 
   2   2   1      120.83      115.61     31.17 o 
   3   2   1        4.35        2.64      1.58 o 
   4   2   1      209.86      221.50      6.64 o 
   5   2   1       72.14       98.90      3.05 o 
   6   2   1       44.68       53.30      2.15 o 
   7   2   1       47.21       48.89      2.23 o 
   8   2   1      135.70      195.57      4.74 o 
   9   2   1       77.04       87.32      3.64 o 
  10   2   1      119.29      120.60      5.37 o 
  11   2   1        7.87        8.88      3.14 o 
  12   2   1        9.46       14.02      6.60 o 
 -13   3   1        1.10        7.72      4.28 o 
 -12   3   1        1.62        1.97      3.53 o 
 -11   3   1       68.19       69.22      5.38 o 
 -10   3   1      226.84      185.32      6.45 o 
  -9   3   1       23.79       31.43      3.01 o 
  -8   3   1       72.33       53.41      4.42 o 
  -7   3   1       72.84       70.44      2.78 o 
  -6   3   1       57.06       56.84      2.84 o 
  -5   3   1      911.38      868.37     25.93 o 
  -4   3   1      623.69      695.68     13.42 o 
  -3   3   1      623.91      620.86     25.05 o 
  -2   3   1       11.63        9.08      1.60 o 
  -1   3   1      499.90      445.67     10.21 o 
   0   3   1     1772.52     1462.43     29.21 o 
   1   3   1      246.32      194.92      5.28 o 
   2   3   1      824.95      817.06     21.42 o 
   3   3   1      883.86      874.35     16.30 o 
   4   3   1      602.84      663.92     12.93 o 
   5   3   1       19.21       26.26      3.05 o 
   6   3   1       63.61       62.86      2.81 o 
   7   3   1       73.49       69.76      3.14 o 
   8   3   1       21.66       22.14      2.24 o 
   9   3   1      194.35      176.31      6.33 o 
  10   3   1       69.80       75.99      4.45 o 
  11   3   1        1.09        2.99      2.44 o 
  12   3   1       13.52       20.08      7.40 o 
 -13   4   1       28.11       26.51      5.78 o 
 -12   4   1       16.14       16.76      3.94 o 
 -11   4   1       61.77       59.23      5.17 o 
 -10   4   1        9.94        9.10      3.02 o 
  -9   4   1       50.13       57.56      4.45 o 
  -8   4   1        4.25        5.80      1.68 o 
  -7   4   1       28.37       26.82      2.58 o 
  -6   4   1      965.04     1285.67     18.58 o 
  -5   4   1     3732.23     3805.09     78.08 o 
  -4   4   1      209.84      219.20     17.67 o 
  -3   4   1     1395.28     1375.87     51.03 o 
  -2   4   1     2022.27     1955.61     34.80 o 
  -1   4   1      176.50      182.51      6.10 o 
   0   4   1        2.49        5.28      2.64 o 
   1   4   1     1590.55      945.33    593.57 o 
   2   4   1     1248.53     1327.14     39.48 o 
   3   4   1      650.90      579.25     11.48 o 
   4   4   1     1886.99     2495.60     43.82 o 
   5   4   1     2082.46     2138.10     38.03 o 
   6   4   1       48.57       52.37      3.91 o 
   7   4   1        0.88        3.24      1.43 o 
   8   4   1       18.30       24.47      2.61 o 
   9   4   1        1.03       -1.43      1.78 o 
  10   4   1       61.71       60.01      4.17 o 
  11   4   1        1.88        3.53      2.69 o 
  12   4   1       22.00       28.00      8.45 o 
 -13   5   1        0.69        4.36      4.28 o 
 -12   5   1        7.95        6.13      3.45 o 
 -11   5   1        1.95        1.80      3.67 o 
 -10   5   1       42.51       55.46      4.20 o 
  -9   5   1       64.48       71.61      4.58 o 
  -8   5   1      101.08      100.28      3.95 o 
  -7   5   1       32.85       31.05      2.42 o 
  -6   5   1      151.06      169.68      5.32 o 
  -5   5   1       58.41       74.61      5.95 o 
  -4   5   1       80.14       88.26      5.24 o 
  -3   5   1       44.43      109.24     23.38 o 
  -2   5   1      199.28      203.27      5.82 o 
  -1   5   1      226.14      273.28     12.61 o 
   0   5   1     1004.12      754.42     16.24 o 
   1   5   1       94.75      108.91      8.08 o 
   2   5   1      546.09      547.71     11.29 o 
   3   5   1        2.16        7.13      1.43 o 
   4   5   1      193.81      187.52      6.10 o 
   5   5   1      242.13      257.51      7.24 o 
   6   5   1        0.06        0.65      1.50 o 
   7   5   1       47.08       54.49      3.90 o 
   8   5   1        0.68       10.08      2.71 o 
   9   5   1       94.83      101.02      5.69 o 
  10   5   1        1.00        1.76      7.40 o 
  11   5   1        0.93       -1.68      3.03 o 
  12   5   1        0.01       -0.44      3.42 o 
 -13   6   1        4.09        8.74      3.94 o 
 -12   6   1        3.25        5.63      3.55 o 
 -11   6   1       33.00       28.54      4.50 o 
 -10   6   1       35.15       28.88      3.53 o 
  -9   6   1        4.57        3.14      2.25 o 
  -8   6   1      475.23      473.89      9.87 o 
  -7   6   1      202.68      146.16      4.70 o 
  -6   6   1       17.59       25.10      3.36 o 
  -5   6   1       35.34       48.17      3.71 o 
  -4   6   1       80.63       75.22      4.25 o 
  -3   6   1        2.01       12.50      2.91 o 
  -2   6   1       75.69       76.69      3.51 o 
  -1   6   1      136.79      174.54      5.59 o 
   0   6   1       29.31       62.90      2.91 o 
   1   6   1      111.32       96.91      3.86 o 
   2   6   1      163.68      190.97      5.06 o 
   3   6   1      102.24       91.75      3.48 o 
   4   6   1        3.47       12.83      1.95 o 
   5   6   1       63.04       68.35      3.26 o 
   6   6   1       15.20       21.16      2.71 o 
   7   6   1      584.36      569.77     14.87 o 
   8   6   1        2.62        3.24      2.40 o 
   9   6   1       11.80       11.61      3.02 o 
  10   6   1       15.03       18.22      6.34 o 
  11   6   1       13.00       13.40      5.81 o 
  12   6   1        0.61       -0.21      4.23 o 
 -12   7   1        0.65        2.60      3.40 o 
 -11   7   1        3.09        1.14      2.46 o 
 -10   7   1       57.30       63.06      7.63 o 
  -9   7   1        9.15        5.26      2.52 o 
  -8   7   1        8.88       10.50      2.07 o 
  -7   7   1      102.90      106.10      4.71 o 
  -6   7   1       63.14       65.48      3.65 o 
  -5   7   1       17.90       11.98      3.30 o 
  -4   7   1      446.42      477.81     20.87 o 
  -3   7   1       59.45       89.90      6.12 o 
  -2   7   1        7.66       12.22      1.98 o 
  -1   7   1      583.96      634.31     25.73 o 
   0   7   1      430.19      560.70     21.51 o 
   1   7   1        5.78        2.72      1.20 o 
   2   7   1      143.22      154.87      4.68 o 
   3   7   1      349.99      404.75      9.16 o 
   4   7   1        1.58        1.65      1.36 o 
   5   7   1       28.43       30.43      2.57 o 
   6   7   1      127.24      130.73      5.75 o 
   7   7   1        0.00        0.47      1.98 o 
   8   7   1        5.73        6.29      2.65 o 
   9   7   1      109.48       93.67      7.36 o 
  10   7   1        2.37        2.78      3.42 o 
  11   7   1        0.13        1.48      3.52 o 
  12   7   1        0.44       -1.66      3.26 o 
 -12   8   1       31.61       36.73      4.25 o 
 -11   8   1       23.43       20.81      3.56 o 
 -10   8   1       48.14       50.04      4.39 o 
  -9   8   1      149.22      147.32      8.55 o 
  -8   8   1        5.12        1.96      1.75 o 
  -7   8   1        0.13        4.07      2.75 o 
  -6   8   1        0.03       -0.14      2.19 o 
  -5   8   1        1.21       -1.28      2.54 o 
  -4   8   1      254.82      275.08     30.11 o 
  -3   8   1      134.43      108.18      4.32 o 
  -2   8   1      997.46     1062.16     38.41 o 
  -1   8   1      228.69      274.86     15.72 o 
   0   8   1      130.06      195.21      9.28 o 
   1   8   1      740.77      845.28     22.42 o 
   2   8   1       42.37       56.28      3.66 o 
   3   8   1      312.75      332.57      8.17 o 
   4   8   1        6.10        7.44      2.21 o 
   5   8   1        2.08        2.18      2.03 o 
   6   8   1       37.36       36.15      3.71 o 
   7   8   1        0.00        0.65      2.40 o 
   8   8   1      132.79      148.42      9.14 o 
   9   8   1       56.69       54.86      6.47 o 
  10   8   1        0.36        6.54      9.77 o 
  11   8   1       44.89       45.39      7.40 o 
 -12   9   1        1.20       -3.06      3.06 o 
 -11   9   1        0.41        4.37      3.46 o 
 -10   9   1        9.38       14.51      3.86 o 
  -9   9   1       17.51        6.40      3.30 o 
  -8   9   1        7.46        8.13      2.33 o 
  -7   9   1       24.53       24.73      3.06 o 
  -6   9   1      143.41      186.55      7.29 o 
  -5   9   1       52.40       41.14      7.92 o 
  -4   9   1        2.27        5.65      2.92 o 
  -3   9   1       32.53       31.12      2.58 o 
  -2   9   1       18.20       27.18      2.80 o 
  -1   9   1      145.82      173.67     15.03 o 
   0   9   1       40.32       63.50      6.34 o 
   1   9   1       43.02       53.02      3.03 o 
   2   9   1        1.38        0.82      1.61 o 
   3   9   1        1.00        5.41      1.60 o 
   4   9   1        7.22       10.64      1.91 o 
   5   9   1      264.09      265.92      9.17 o 
   6   9   1       33.79       41.75      4.37 o 
   7   9   1        2.07        3.96      3.43 o 
   8   9   1        0.35        1.73      7.66 o 
   9   9   1       21.68       20.47      4.95 o 
  10   9   1        0.00       -2.09      3.19 o 
  11   9   1        0.52       -0.91      3.60 o 
 -12  10   1        1.16        2.72      3.80 o 
 -11  10   1        6.56        7.03      6.64 o 
 -10  10   1       33.14       33.71      4.87 o 
  -9  10   1       17.03       15.52      3.03 o 
  -8  10   1        4.03        7.53      2.38 o 
  -7  10   1        1.30        1.55      2.18 o 
  -6  10   1      287.89      312.07     10.02 o 
  -5  10   1      536.22      514.50     40.95 o 
  -4  10   1        0.86        9.16      3.30 o 
  -3  10   1      141.79      140.00      8.84 o 
  -2  10   1      238.36      210.94      7.29 o 
  -1  10   1       17.91       12.24      2.29 o 
   0  10   1        9.43        7.26      2.03 o 
   1  10   1       92.50      127.23      6.10 o 
   2  10   1      209.25      168.40     11.13 o 
   3  10   1       84.18       78.63      3.86 o 
   4  10   1      321.84      374.16     11.28 o 
   5  10   1      345.37      351.05     11.16 o 
   6  10   1       18.67       11.62      3.91 o 
   7  10   1        8.47       12.46      5.55 o 
   8  10   1       12.33       16.00      7.40 o 
   9  10   1       11.05       14.26      4.48 o 
  10  10   1       16.95       12.26      8.72 o 
  11  10   1        6.08       13.45      4.81 o 
 -11  11   1        0.92        2.50      3.46 o 
 -10  11   1       19.62       11.91      4.08 o 
  -9  11   1        3.02        3.43      2.42 o 
  -8  11   1        8.67        7.11      4.19 o 
  -7  11   1        7.78        8.62      2.73 o 
  -6  11   1        1.97        0.93      2.44 o 
  -5  11   1       20.75       14.01      2.89 o 
  -4  11   1       34.25       37.78     15.06 o 
  -3  11   1        0.64        0.42      2.78 o 
  -2  11   1        1.72        2.09      1.92 o 
  -1  11   1      342.30      357.41     11.64 o 
   0  11   1      291.95      317.57     14.21 o 
   1  11   1       25.54       24.32      2.62 o 
   2  11   1        1.87        2.69      1.64 o 
   3  11   1       13.41       16.45      3.89 o 
   4  11   1        4.82        3.34      2.46 o 
   5  11   1        5.55        3.17      2.69 o 
   6  11   1       17.47       15.83      6.87 o 
   7  11   1       19.19       20.54      4.66 o 
   8  11   1        3.23       10.11      3.91 o 
   9  11   1       25.34       12.53      4.44 o 
  10  11   1        0.59       -3.80      6.08 o 
 -11  12   1       10.37        9.77      4.10 o 
 -10  12   1       19.68       19.32      4.77 o 
  -9  12   1       20.26       25.17      5.19 o 
  -8  12   1        8.80        4.67      2.48 o 
  -7  12   1        2.02       -0.53      3.05 o 
  -6  12   1       86.52       85.02      6.48 o 
  -5  12   1       19.97       14.83      3.40 o 
  -4  12   1        0.00        1.29      3.30 o 
  -3  12   1       30.28       36.13      5.33 o 
  -2  12   1        0.65       -0.75      1.68 o 
  -1  12   1       36.54       25.56      3.10 o 
   0  12   1        0.02        1.31      1.71 o 
   1  12   1        4.93        1.59      1.67 o 
   2  12   1       18.22       19.99      2.73 o 
   3  12   1        4.86        1.01      2.40 o 
   4  12   1       14.95        7.12      2.78 o 
   5  12   1       52.95       55.56      6.32 o 
   6  12   1        4.93        2.46      3.17 o 
   7  12   1        1.18        2.32      3.68 o 
   8  12   1        5.65        2.82      3.91 o 
   9  12   1       14.71       15.19      5.19 o 
  10  12   1       22.64       12.34      4.88 o 
 -10  13   1       20.24       19.39      5.06 o 
  -9  13   1        0.39        4.76      3.80 o 
  -8  13   1       13.47       20.94      3.50 o 
  -7  13   1       18.71       21.52      3.43 o 
  -6  13   1       59.96       62.11      5.44 o 
  -5  13   1        5.78        9.18      4.65 o 
  -4  13   1      109.02      138.96     14.79 o 
  -3  13   1        0.77        0.76      3.30 o 
  -2  13   1        2.69        1.29      3.30 o 
  -1  13   1       26.21       38.58      3.93 o 
   0  13   1       51.51       60.87      4.88 o 
   1  13   1        7.89        6.51      2.23 o 
   2  13   1        4.05        6.33      2.05 o 
   3  13   1      126.57      130.13      6.59 o 
   4  13   1       10.23       10.39      3.91 o 
   5  13   1       54.53       55.75      6.53 o 
   6  13   1       28.25       32.23      5.60 o 
   7  13   1        3.33        7.64      4.06 o 
   8  13   1        1.37       -0.95      3.68 o 
   9  13   1        4.49        3.92      4.30 o 
 -10  14   1        9.63       11.46      5.55 o 
  -9  14   1        9.55        7.56      4.28 o 
  -8  14   1        1.12       -2.25      2.25 o 
  -7  14   1        1.42        1.62      2.52 o 
  -6  14   1       46.04       55.87      5.50 o 
  -5  14   1      144.65      148.47      7.74 o 
  -4  14   1       20.65       14.07      2.85 o 
  -3  14   1       29.01       17.99      4.75 o 
  -2  14   1       70.31       67.70      6.84 o 
  -1  14   1        0.19        2.71      2.51 o 
   0  14   1        0.86        1.31      1.77 o 
   1  14   1       85.19       75.48      4.55 o 
   2  14   1       20.52       11.20      3.88 o 
   3  14   1       25.74       28.34      8.72 o 
   4  14   1      144.57      152.97      9.71 o 
   5  14   1       45.94       43.89      6.16 o 
   6  14   1        3.00        7.49      5.28 o 
   7  14   1        0.36        2.46      3.68 o 
   8  14   1        9.80       13.60      5.02 o 
   9  14   1       16.47       18.88     12.42 o 
  -9  15   1        2.72        5.11      4.30 o 
  -8  15   1       12.63       16.47      5.49 o 
  -7  15   1       32.39       37.19      4.40 o 
  -6  15   1       12.18        6.05      3.46 o 
  -5  15   1        0.02        1.05      2.87 o 
  -4  15   1        0.33       -0.12      2.44 o 
  -3  15   1        7.02        9.83      2.76 o 
  -2  15   1       10.62       12.79      4.57 o 
  -1  15   1       13.10        8.83      4.44 o 
   0  15   1        6.71        5.36      2.05 o 
   1  15   1        5.65        8.29      3.23 o 
   2  15   1       11.12       20.28      3.83 o 
   3  15   1        0.37       -0.65      3.16 o 
   4  15   1        2.76        2.84      3.53 o 
   5  15   1        6.78        7.27      3.91 o 
   6  15   1       24.38       19.00      5.03 o 
   7  15   1       17.38       23.71      5.94 o 
   8  15   1        3.22        6.16      4.30 o 
  -8  16   1        3.23        1.36      3.62 o 
  -7  16   1        0.15        1.21      3.31 o 
  -6  16   1       16.08       11.31      3.94 o 
  -5  16   1        1.66        1.27      3.10 o 
  -4  16   1       17.96       14.69      3.66 o 
  -3  16   1       40.31       48.25      5.11 o 
  -2  16   1      140.61      159.49     10.38 o 
  -1  16   1       41.89       42.33      5.35 o 
   0  16   1       16.37       14.88      3.89 o 
   1  16   1      119.40      131.77      7.79 o 
   2  16   1       88.71       85.11      7.47 o 
   3  16   1       17.83        8.55      3.91 o 
   4  16   1        0.49       -0.23      2.92 o 
   5  16   1        5.78        3.25      3.53 o 
   6  16   1        0.24        2.83      4.06 o 
   7  16   1        2.86        1.85      4.11 o 
  -7  17   1        1.18        3.95      4.50 o 
  -6  17   1       29.96       21.70      4.48 o 
  -5  17   1        2.16        1.26      3.34 o 
  -4  17   1        6.83        4.90      3.34 o 
  -3  17   1        9.16       12.08      3.88 o 
  -2  17   1       11.59       11.80      3.38 o 
  -1  17   1        7.08        6.14      2.89 o 
   0  17   1        0.46       -1.65      3.01 o 
   1  17   1        7.84        6.43      3.24 o 
   2  17   1       13.79       18.11      4.14 o 
   3  17   1        7.00        6.77      4.06 o 
   4  17   1        3.70       -0.67      3.53 o 
   5  17   1       18.96       18.68      6.08 o 
   6  17   1        6.80        7.86      4.66 o 
  -6  18   1        0.20       -2.81      2.81 o 
  -5  18   1        0.62       -2.76      3.10 o 
  -4  18   1        3.55        1.17      4.46 o 
  -3  18   1        5.47        5.85      3.74 o 
  -2  18   1       28.69       31.06      5.75 o 
  -1  18   1        1.73       -3.19      3.19 o 
   0  18   1        0.11        1.49      3.73 o 
   1  18   1       13.75       14.56      5.02 o 
   2  18   1        9.02       14.15      3.87 o 
   3  18   1        0.34        2.03      3.53 o 
   4  18   1        0.14       -2.89      3.53 o 
   5  18   1        0.12        2.31      4.06 o 
  -4  19   1        1.06        3.55      3.70 o 
  -3  19   1        7.38        4.55      3.44 o 
  -2  19   1        7.53       10.32      3.56 o 
  -1  19   1        0.15       -6.87      6.87 o 
   0  19   1        0.03       -0.13      3.60 o 
   1  19   1        4.69        7.32      4.48 o 
   2  19   1       11.71       10.60      4.88 o 
   3  19   1        0.16       -2.62      3.91 o 
  -2  20   1        2.32       -0.53      7.92 o 
  -1  20   1        0.81       -4.23      7.40 o 
   0  20   1        0.64       -1.58      4.30 o 
   1  20   1        0.80        7.63      4.79 o 
 -14   0   2        4.60       14.79      6.87 o 
 -13   0   2        0.14        6.34      5.81 o 
 -12   0   2       25.96       23.77      6.87 o 
 -11   0   2      264.32      365.60     20.60 o 
 -10   0   2      443.31      407.87     21.66 o 
  -9   0   2        8.85       12.53      2.29 o 
  -8   0   2      560.91      602.51     13.43 o 
  -7   0   2        3.90        3.70      1.76 o 
  -6   0   2      957.94      917.57     25.21 o 
  -5   0   2      482.78      473.11     14.01 o 
  -4   0   2     1894.14     1656.38     42.39 o 
  -3   0   2     1836.17     1493.86     38.28 o 
  -2   0   2     4047.15     3599.45     88.89 o 
  -1   0   2    60732.97    51795.63   1254.13 o 
   0   0   2    32347.41    29980.21   1009.62 o 
   1   0   2      717.82      616.93     16.39 o 
   2   0   2     2466.37     2347.40     56.90 o 
   3   0   2      232.78      237.41     17.96 o 
   4   0   2      837.44      908.87     24.21 o 
   5   0   2      877.93      760.90     17.35 o 
   6   0   2      272.51      272.64     10.84 o 
   7   0   2      165.85      161.04      6.04 o 
   8   0   2       70.30       89.30      5.84 o 
   9   0   2      955.12      882.13     21.35 o 
  10   0   2       42.35       47.62      4.17 o 
 -13   1   2        3.00        6.27      4.28 o 
 -12   1   2        0.46        1.16      3.91 o 
 -11   1   2      135.11      146.79     11.09 o 
 -10   1   2      534.66      405.81     12.19 o 
  -9   1   2       13.32       17.02      2.33 o 
  -8   1   2       24.18       25.92      1.86 o 
  -7   1   2      266.26      281.42      5.47 o 
  -6   1   2      413.29      430.89      8.15 o 
  -5   1   2      223.28      224.94      6.22 o 
  -4   1   2        6.34        4.37      1.30 o 
  -3   1   2        7.53        6.81      1.61 o 
  -2   1   2     1113.73     1042.25     23.44 o 
  -1   1   2     1272.96      963.66    236.69 o 
   0   1   2       91.23       67.98      5.80 o 
   1   1   2      840.97      746.12     16.23 o 
   2   1   2        1.56        0.36      0.92 o 
   3   1   2      190.46      202.13      5.02 o 
   4   1   2        1.76        3.99      1.18 o 
   5   1   2       43.77       69.80      6.96 o 
   6   1   2      242.23      228.33      5.10 o 
   7   1   2       31.76       34.64      2.12 o 
   8   1   2      109.65      129.48      4.06 o 
   9   1   2      197.36      192.22      6.47 o 
  10   1   2       13.67       10.66      2.30 o 
  11   1   2        6.01       14.79      6.87 o 
 -13   2   2       16.26       21.08      5.41 o 
 -12   2   2        9.47       10.09      4.06 o 
 -11   2   2        0.06        0.83      4.23 o 
 -10   2   2        4.21        5.31      2.30 o 
  -9   2   2        5.06        3.24      1.43 o 
  -8   2   2       29.28       28.22      3.17 o 
  -7   2   2      106.49       99.14      5.63 o 
  -6   2   2      180.76      160.89      4.77 o 
  -5   2   2      202.08      178.04      6.02 o 
  -4   2   2      270.78      287.11      6.69 o 
  -3   2   2      628.42      598.47     11.83 o 
  -2   2   2       24.58       16.00      2.09 o 
  -1   2   2     4481.08     4093.40     69.94 o 
   0   2   2      721.72      741.75     14.03 o 
   1   2   2        2.95        4.75      1.87 o 
   2   2   2      250.16      316.63      9.42 o 
   3   2   2      181.11      168.91      4.53 o 
   4   2   2        8.32        5.74      1.60 o 
   5   2   2      320.92      318.08      6.64 o 
   6   2   2       23.83       23.83      2.22 o 
   7   2   2       22.62       20.16      2.21 o 
   8   2   2        0.02        0.18      1.46 o 
   9   2   2       26.91       27.23      3.40 o 
  10   2   2        4.23        1.65      3.03 o 
  11   2   2        2.85        0.19      3.03 o 
 -13   3   2        7.70        8.63      4.44 o 
 -12   3   2       18.38       13.78      5.02 o 
 -11   3   2       15.76        5.88      2.69 o 
 -10   3   2       10.88        8.99      2.40 o 
  -9   3   2       31.80       35.28      3.61 o 
  -8   3   2        7.11        6.54      1.94 o 
  -7   3   2       21.24       20.92      2.64 o 
  -6   3   2      652.79      617.44     12.81 o 
  -5   3   2      462.65      457.76      9.90 o 
  -4   3   2      603.56      548.82     11.21 o 
  -3   3   2        0.08        1.53      1.20 o 
  -2   3   2       37.22       38.22      2.13 o 
  -1   3   2       64.70       57.71      2.34 o 
   0   3   2      114.12       92.74      3.03 o 
   1   3   2      182.49      201.72      6.08 o 
   2   3   2      513.52      514.81     12.06 o 
   3   3   2      359.74      370.62      7.96 o 
   4   3   2      567.25      576.78     11.79 o 
   5   3   2      329.98      298.20      8.30 o 
   6   3   2       18.10        9.35      3.02 o 
   7   3   2        1.06        0.84      1.60 o 
   8   3   2        6.17        6.36      2.29 o 
   9   3   2        1.14        1.58      4.75 o 
  10   3   2       38.63       46.00      5.46 o 
  11   3   2        3.61        2.25      3.19 o 
 -13   4   2        1.07        3.74      5.02 o 
 -12   4   2        6.27        7.70      5.81 o 
 -11   4   2       45.83       38.31      7.66 o 
 -10   4   2      187.96      165.51      5.26 o 
  -9   4   2        0.00        0.96      1.62 o 
  -8   4   2       13.62       11.06      2.35 o 
  -7   4   2      337.83      316.80      9.94 o 
  -6   4   2      294.64      272.47      8.59 o 
  -5   4   2        3.79        2.32      1.18 o 
  -4   4   2      141.39      119.19      3.88 o 
  -3   4   2      265.77      279.53      6.58 o 
  -2   4   2       36.58       24.87      2.59 o 
  -1   4   2     1506.43     1514.96     27.14 o 
   0   4   2      566.28      564.66     11.31 o 
   1   4   2      626.10      527.48     12.27 o 
   2   4   2       13.05       15.80      2.62 o 
   3   4   2      340.03      270.30      6.21 o 
   4   4   2       19.25       13.56     11.36 o 
   5   4   2      181.62      193.08      7.69 o 
   6   4   2      131.38      115.81      5.26 o 
   7   4   2       13.46       13.74      4.73 o 
   8   4   2       52.01       55.19      6.87 o 
   9   4   2      194.68      169.51      8.88 o 
  10   4   2        0.66        3.11      3.12 o 
  11   4   2        7.52        0.03      3.42 o 
 -13   5   2        0.35        0.24      4.06 o 
 -12   5   2        0.00       -2.91      2.91 o 
 -11   5   2        4.75        6.32      2.50 o 
 -10   5   2        8.31        7.69      2.36 o 
  -9   5   2      200.53      221.28      7.85 o 
  -8   5   2      319.21      274.95     11.03 o 
  -7   5   2       70.87       67.37      4.58 o 
  -6   5   2      180.43      163.70     14.59 o 
  -5   5   2       21.35       17.21      2.61 o 
  -4   5   2       10.22       13.09      1.54 o 
  -3   5   2       37.09       37.58      2.88 o 
  -2   5   2      161.93      122.49      3.37 o 
  -1   5   2       23.55       21.14      1.71 o 
   0   5   2       29.75       61.47      5.57 o 
   1   5   2     1097.33      908.27     19.79 o 
   2   5   2        5.70        5.13      1.78 o 
   3   5   2       80.75       73.48      4.10 o 
   4   5   2        0.18        3.26      1.30 o 
   5   5   2      122.79      115.18      4.01 o 
   6   5   2       29.17       28.53      4.75 o 
   7   5   2      228.16      238.36      8.34 o 
   8   5   2       21.75       21.66      3.80 o 
   9   5   2       25.64       13.00      3.74 o 
  10   5   2        0.89       -2.34      4.49 o 
  11   5   2        1.49        5.79      3.91 o 
 -13   6   2        1.02        6.34      4.28 o 
 -12   6   2        0.01        1.93      3.22 o 
 -11   6   2      106.05      100.56      5.37 o 
 -10   6   2      239.97      187.26      6.07 o 
  -9   6   2        0.09       12.79      2.34 o 
  -8   6   2      186.91      170.96      7.44 o 
  -7   6   2        3.74        5.31      2.36 o 
  -6   6   2        0.01       -0.72      1.87 o 
  -5   6   2      238.12      233.15      8.38 o 
  -4   6   2       16.47       14.20      1.60 o 
  -3   6   2      789.99      809.18     25.94 o 
  -2   6   2     1233.35     1163.40     21.61 o 
  -1   6   2     1583.77     1664.89     30.20 o 
   0   6   2       10.18        8.60      2.54 o 
   1   6   2     1095.19     1133.67     24.43 o 
   2   6   2      292.87      297.50      8.42 o 
   3   6   2       19.94       24.83      3.17 o 
   4   6   2       52.89       56.27      3.43 o 
   5   6   2       86.95       83.11      4.58 o 
   6   6   2      108.61      103.90      7.26 o 
   7   6   2      336.15      316.38     20.60 o 
   8   6   2       36.53       37.17      4.79 o 
   9   6   2      190.07      176.16      9.39 o 
  10   6   2       15.50       10.47      3.91 o 
  11   6   2        0.66       -1.70      3.70 o 
 -13   7   2        0.00        2.17      3.63 o 
 -12   7   2        0.00        0.26      3.18 o 
 -11   7   2       11.95        8.92      2.53 o 
 -10   7   2       11.40       13.71      3.03 o 
  -9   7   2      375.50      359.35      8.74 o 
  -8   7   2      310.39      269.33      9.84 o 
  -7   7   2       62.74       43.83      7.84 o 
  -6   7   2      192.22      188.76      7.41 o 
  -5   7   2      261.92      271.01      9.12 o 
  -4   7   2      848.10      891.20     18.66 o 
  -3   7   2      849.27      828.53     16.09 o 
  -2   7   2       47.39       40.70      2.36 o 
  -1   7   2       56.81       68.93      3.12 o 
   0   7   2       23.25       36.19      2.52 o 
   1   7   2        0.35       -3.43      3.96 o 
   2   7   2      797.11      859.32     24.72 o 
   3   7   2      284.13      283.14      7.09 o 
   4   7   2      521.38      529.19     13.57 o 
   5   7   2        9.33       16.05      2.49 o 
   6   7   2       44.44       54.42      6.87 o 
   7   7   2      143.02      165.95      9.01 o 
   8   7   2      258.11      262.83     11.88 o 
   9   7   2        2.02        2.08      3.17 o 
  10   7   2        0.81        0.06      3.12 o 
  11   7   2        0.99        2.43      3.52 o 
 -12   8   2        1.35        2.05      3.87 o 
 -11   8   2       15.27       14.73      2.95 o 
 -10   8   2        2.42        1.14      2.24 o 
  -9   8   2       29.23       20.99      2.80 o 
  -8   8   2      153.64      177.83      8.13 o 
  -7   8   2      288.60      244.78      9.29 o 
  -6   8   2       11.38       14.15      3.02 o 
  -5   8   2       80.01       79.18      6.53 o 
  -4   8   2      142.02      159.66      5.65 o 
  -3   8   2      328.33      388.73      8.74 o 
  -2   8   2      278.32      288.95      7.21 o 
  -1   8   2      200.81      187.87      5.51 o 
   0   8   2      145.26      144.82      4.87 o 
   1   8   2      205.17      218.40      8.77 o 
   2   8   2     1060.74     1113.76     24.60 o 
   3   8   2        7.20        6.00      1.70 o 
   4   8   2        3.62        2.32      2.29 o 
   5   8   2       35.07       34.87      5.28 o 
   6   8   2      564.99      583.32     19.55 o 
   7   8   2       13.83       14.11      3.80 o 
   8   8   2       11.51       11.02      3.68 o 
   9   8   2        9.27       10.04      6.87 o 
  10   8   2       20.39       13.87      5.81 o 
  11   8   2        0.35       -1.80      3.52 o 
 -12   9   2        2.93       -2.07      2.87 o 
 -11   9   2        1.78        2.88      2.37 o 
 -10   9   2       33.13       32.33      3.45 o 
  -9   9   2      133.67      117.93      5.32 o 
  -8   9   2       16.37       13.49      3.61 o 
  -7   9   2      216.38      184.23     10.64 o 
  -6   9   2        1.05       -0.86      3.42 o 
  -5   9   2       39.20       29.19      6.87 o 
  -4   9   2       72.46       64.33      3.76 o 
  -3   9   2      171.51      146.58      5.95 o 
  -2   9   2       44.54       41.40      2.76 o 
  -1   9   2        0.08        0.55      2.44 o 
   0   9   2       83.46      100.76      4.12 o 
   1   9   2       11.10        9.90      2.27 o 
   2   9   2       41.36       33.83      2.73 o 
   3   9   2        5.70        3.05      1.83 o 
   4   9   2       34.40       33.58      3.49 o 
   5   9   2       97.20       93.02      6.90 o 
   6   9   2        1.57        2.43      2.78 o 
   7   9   2       78.82       75.05      6.90 o 
   8   9   2      103.61      112.17      8.73 o 
   9   9   2        0.48       -3.12      3.12 o 
  10   9   2        0.13        0.89      3.42 o 
 -12  10   2        0.05       -3.37      3.42 o 
 -11  10   2        4.52        4.73      2.97 o 
 -10  10   2       62.53       65.97      5.41 o 
  -9  10   2        1.23        5.38      2.70 o 
  -8  10   2        2.12       -0.15      2.25 o 
  -7  10   2       17.23       15.15      4.95 o 
  -6  10   2       18.45       19.50      5.03 o 
  -5  10   2      194.92      189.81     20.34 o 
  -4  10   2      222.85      192.97     10.09 o 
  -3  10   2       94.83       95.17      3.84 o 
  -2  10   2       10.42       21.63      2.87 o 
  -1  10   2      240.70      301.63      9.38 o 
   0  10   2       88.31      107.21      7.17 o 
   1  10   2       19.15       16.34      2.17 o 
   2  10   2        4.95       10.89      2.40 o 
   3  10   2      236.75      220.45      7.96 o 
   4  10   2       44.99       48.30      5.03 o 
   5  10   2       52.54       58.39      6.16 o 
   6  10   2        4.91       -0.85      2.64 o 
   7  10   2        7.24       17.55      4.44 o 
   8  10   2       43.26       33.95      9.51 o 
   9  10   2       16.14       13.81      5.81 o 
  10  10   2        4.33        1.66      3.80 o 
 -11  11   2       15.36       24.02      4.65 o 
 -10  11   2        0.03       -0.81      2.68 o 
  -9  11   2        3.13        1.29      4.19 o 
  -8  11   2        1.04        3.54      6.89 o 
  -7  11   2      102.16      117.86      9.32 o 
  -6  11   2      286.22      262.65     12.88 o 
  -5  11   2      173.92      179.96     10.64 o 
  -4  11   2        0.17       -0.26      2.99 o 
  -3  11   2       38.90       28.35      3.43 o 
  -2  11   2       16.55       20.56      2.97 o 
  -1  11   2       45.57       47.11      3.31 o 
   0  11   2       90.38       90.09      3.91 o 
   1  11   2        3.81        2.76      1.91 o 
   2  11   2        0.06       -1.53      1.53 o 
   3  11   2      151.78      164.87      7.04 o 
   4  11   2      408.20      405.55     15.47 o 
   5  11   2      112.33      135.17      8.97 o 
   6  11   2       37.14       48.26      6.16 o 
   7  11   2        1.42        4.64      3.30 o 
   8  11   2       11.30       17.22      4.66 o 
   9  11   2        4.15        2.86      3.91 o 
 -11  12   2        0.30       -1.67      2.84 o 
 -10  12   2        0.00        1.31      3.36 o 
  -9  12   2        3.89        5.64      3.00 o 
  -8  12   2        5.86        6.81      3.17 o 
  -7  12   2        6.83       11.23      4.79 o 
  -6  12   2       26.99       33.57      6.09 o 
  -5  12   2      255.25      274.43     13.63 o 
  -4  12   2      158.68      170.25     10.23 o 
  -3  12   2        2.26        1.85      4.05 o 
  -2  12   2        1.18        1.06      1.73 o 
  -1  12   2       23.10       20.95      2.67 o 
   0  12   2       17.34       21.69      2.59 o 
   1  12   2        9.37       11.43      5.53 o 
   2  12   2        5.53       11.00      2.53 o 
   3  12   2      345.50      366.18     14.56 o 
   4  12   2        0.03       -0.76      2.92 o 
   5  12   2       48.91       48.52      6.16 o 
   6  12   2        4.28        6.45      3.52 o 
   7  12   2        1.57       -2.74      2.92 o 
   8  12   2        0.10       -3.30      3.30 o 
   9  12   2        2.11        9.06      4.81 o 
 -10  13   2        3.23        6.62      3.23 o 
  -9  13   2        0.00       -1.14      2.67 o 
  -8  13   2       27.08       26.39      4.48 o 
  -7  13   2       46.04       44.80      7.66 o 
  -6  13   2       71.62       72.54      8.03 o 
  -5  13   2       27.82       29.65     12.15 o 
  -4  13   2        0.41        4.45      3.80 o 
  -3  13   2        1.12       -1.00      3.30 o 
  -2  13   2      117.07      126.95      6.81 o 
  -1  13   2       25.03       23.88      2.98 o 
   0  13   2       38.42       53.14      3.97 o 
   1  13   2       24.11       18.15      3.89 o 
   2  13   2        8.04        4.86      5.26 o 
   3  13   2       17.49       22.95      4.66 o 
   4  13   2       26.58       15.21      4.28 o 
   5  13   2       42.62       33.99      5.78 o 
   6  13   2       64.01       57.74      7.07 o 
   7  13   2        2.51        4.59      3.42 o 
   8  13   2        0.08       -2.22      3.42 o 
 -10  14   2       11.35       11.13      4.58 o 
  -9  14   2        0.46        1.39      2.95 o 
  -8  14   2       12.84        8.28      3.93 o 
  -7  14   2       60.03       59.39      6.71 o 
  -6  14   2        0.26        0.57      4.30 o 
  -5  14   2      135.72       94.24     10.30 o 
  -4  14   2      124.84      122.66      9.69 o 
  -3  14   2        8.43       12.11      4.57 o 
  -2  14   2       35.46       43.27      4.53 o 
  -1  14   2      385.10      360.43     12.13 o 
   0  14   2      303.97      282.17      8.80 o 
   1  14   2       46.41       43.76      3.93 o 
   2  14   2       26.05       31.75      6.08 o 
   3  14   2      189.75      175.08      9.89 o 
   4  14   2       34.94       24.57      5.03 o 
   5  14   2        8.99       10.83      4.48 o 
   6  14   2       10.62       26.51      5.60 o 
   7  14   2        3.35        6.50      4.19 o 
   8  14   2        6.26        5.49      4.40 o 
  -9  15   2       15.08       12.08      3.49 o 
  -8  15   2        4.86        0.99      3.58 o 
  -7  15   2        3.55       -2.33      2.93 o 
  -6  15   2       21.53       29.44      6.47 o 
  -5  15   2       15.05       20.61      6.34 o 
  -4  15   2        0.93       -3.91      3.91 o 
  -3  15   2       53.16       55.92     16.11 o 
  -2  15   2       24.86       23.42      5.71 o 
  -1  15   2        6.68       10.69      3.46 o 
   0  15   2        0.42        1.09      2.35 o 
   1  15   2       51.50       59.08      4.66 o 
   2  15   2        2.04        0.25      3.16 o 
   3  15   2       24.30       32.48      5.41 o 
   4  15   2       43.33       43.24      6.53 o 
   5  15   2        0.07       -5.55      5.55 o 
   6  15   2        4.63        1.89      3.91 o 
   7  15   2        6.85        5.65      9.25 o 
  -8  16   2        5.60        8.12      4.03 o 
  -7  16   2        0.61        1.71      3.80 o 
  -6  16   2        0.13        1.86      2.98 o 
  -5  16   2       41.63       50.58     14.53 o 
  -4  16   2        2.94        0.78      5.81 o 
  -3  16   2       32.23       35.82      8.72 o 
  -2  16   2        4.64       10.80      4.66 o 
  -1  16   2        9.49        7.40      3.34 o 
   0  16   2        2.46        1.92      2.69 o 
   1  16   2       37.41       41.76      5.11 o 
   2  16   2        6.84        5.09      3.40 o 
   3  16   2       24.64       21.15      5.55 o 
   4  16   2        1.36        5.84      3.91 o 
   5  16   2        0.03        1.83      4.06 o 
   6  16   2        3.09        3.74      5.02 o 
  -7  17   2        0.88        7.02      4.07 o 
  -6  17   2        0.80        7.16      9.41 o 
  -5  17   2        0.13       -2.26      4.69 o 
  -4  17   2        1.05        4.40      4.95 o 
  -3  17   2       13.02       12.98      5.07 o 
  -2  17   2       14.31       14.87      5.07 o 
  -1  17   2        0.06        2.51      3.18 o 
   0  17   2        2.28        3.55      3.80 o 
   1  17   2        8.83        7.80      4.23 o 
   2  17   2        3.42        3.41      3.13 o 
   3  17   2        3.11       -2.22      3.53 o 
   4  17   2        0.01       -3.30      3.30 o 
   5  17   2        0.18        5.81      4.48 o 
  -6  18   2        0.91       -3.46      3.46 o 
  -5  18   2        0.44        0.14      3.61 o 
  -4  18   2        2.41       -2.77      4.75 o 
  -3  18   2        1.57        7.25      6.08 o 
  -2  18   2        0.88        0.07      4.28 o 
  -1  18   2        3.88        2.11      7.40 o 
   0  18   2        0.04       -0.02      3.91 o 
   1  18   2        2.67        0.18      3.70 o 
   2  18   2        0.01        2.58      3.40 o 
   3  18   2        0.03       -0.80      3.23 o 
   4  18   2        1.63        3.67      4.49 o 
  -4  19   2        0.01       -1.97      3.47 o 
  -3  19   2       10.10       15.02      5.84 o 
  -2  19   2        6.91       11.39      6.87 o 
  -1  19   2        0.46       -2.64      7.40 o 
   0  19   2        3.20        1.72      4.28 o 
   1  19   2       13.36       20.82      6.34 o 
   2  19   2        2.17        3.29      8.45 o 
 -13   1   3        0.00        4.43      4.28 o 
 -12   1   3       28.56       22.80      5.03 o 
 -11   1   3      226.37      202.87     10.27 o 
 -10   1   3       18.93       20.48      4.48 o 
  -9   1   3        4.42        3.74      2.56 o 
  -8   1   3       12.65       13.75      2.37 o 
  -7   1   3       18.95       18.29      2.44 o 
  -6   1   3        0.31        1.69      1.58 o 
  -5   1   3      102.51       80.97      3.42 o 
  -4   1   3       31.87       33.49      2.36 o 
  -3   1   3        2.60        0.91      1.16 o 
  -2   1   3      869.06      706.33     93.41 o 
  -1   1   3      283.09      249.17      6.31 o 
   0   1   3       99.17       87.98      3.22 o 
   1   1   3       61.35       44.68      2.46 o 
   2   1   3        1.52        2.43      1.32 o 
   3   1   3       68.82       63.29      3.64 o 
   4   1   3        6.97        4.60      1.65 o 
   5   1   3       35.28       32.71      2.49 o 
   6   1   3        6.07        4.00      1.64 o 
   7   1   3        2.45        1.47      1.63 o 
   8   1   3       64.05       74.69      4.21 o 
   9   1   3      110.62       97.69      4.75 o 
  10   1   3        0.63       -1.06      2.84 o 
  11   1   3        3.15        4.75      4.23 o 
 -13   2   3        7.67        9.82      4.44 o 
 -12   2   3       35.84       49.36      6.16 o 
 -11   2   3       20.58       24.64      4.86 o 
 -10   2   3      105.01       97.36      5.69 o 
  -9   2   3        0.63       -2.29      2.29 o 
  -8   2   3        0.58       -0.44      1.69 o 
  -7   2   3        5.52        6.02      1.85 o 
  -6   2   3        4.12        5.88      1.73 o 
  -5   2   3      119.53      127.92      4.29 o 
  -4   2   3       58.63       82.59      3.47 o 
  -3   2   3      464.17      419.22      9.38 o 
  -2   2   3      835.06      863.33     16.80 o 
  -1   2   3      122.72       90.46      9.76 o 
   0   2   3      588.13      560.94     21.77 o 
   1   2   3      297.38      251.66      6.43 o 
   2   2   3       12.91       17.30      2.31 o 
   3   2   3        2.09        3.81      1.59 o 
   4   2   3        2.23        4.21      2.74 o 
   5   2   3       11.19       12.45      2.40 o 
   6   2   3        0.42        0.05      3.00 o 
   7   2   3        3.12        4.23      2.31 o 
   8   2   3       64.94       64.47      4.79 o 
   9   2   3       37.02       35.78      4.10 o 
  10   2   3       21.50       23.57      4.69 o 
  11   2   3        3.00        7.86      4.00 o 
 -13   3   3        1.49        6.39      4.28 o 
 -12   3   3       15.15       20.42      4.86 o 
 -11   3   3      160.02       88.42     54.95 o 
 -10   3   3       26.76       14.84      3.45 o 
  -9   3   3        3.15        2.95      3.04 o 
  -8   3   3       43.05       48.88      4.11 o 
  -7   3   3       43.10       35.83      2.76 o 
  -6   3   3      190.19      225.00      6.31 o 
  -5   3   3      167.98      182.42      5.32 o 
  -4   3   3      190.51      194.24      5.45 o 
  -3   3   3        7.87        3.05      1.44 o 
  -2   3   3       98.23       73.26      2.53 o 
  -1   3   3     1002.60      901.00     17.35 o 
   0   3   3      162.96      198.61      5.45 o 
   1   3   3      185.14      142.71      5.21 o 
   2   3   3      386.20      347.40     10.53 o 
   3   3   3      137.72      152.83      5.82 o 
   4   3   3        2.99        1.39      1.78 o 
   5   3   3       69.12       63.46      4.20 o 
   6   3   3       14.42       22.51      3.18 o 
   7   3   3        4.94        6.13      2.56 o 
   8   3   3       99.97       93.93      9.06 o 
   9   3   3       43.03       42.45      5.18 o 
  10   3   3        0.12       -1.93      2.78 o 
  11   3   3       10.46        4.18      3.67 o 
 -13   4   3        6.03        4.39      4.28 o 
 -12   4   3        0.14       -0.21      3.68 o 
 -11   4   3        3.09        4.26      2.52 o 
 -10   4   3        1.77        0.48      2.73 o 
  -9   4   3        0.07        4.00      2.83 o 
  -8   4   3        0.28        1.96      2.46 o 
  -7   4   3      498.57      454.84     12.97 o 
  -6   4   3      698.69      602.47     12.91 o 
  -5   4   3       12.41        9.19      2.21 o 
  -4   4   3       30.91       32.70      2.93 o 
  -3   4   3     1534.50     1455.28     23.71 o 
  -2   4   3       64.89       50.85      2.11 o 
  -1   4   3       83.39       78.05      3.11 o 
   0   4   3        6.24       12.15      2.53 o 
   1   4   3      703.30      671.82     16.11 o 
   2   4   3        5.25        6.67      1.92 o 
   3   4   3       81.28       87.44      5.79 o 
   4   4   3      762.28      713.14     17.95 o 
   5   4   3      136.63      140.09      6.05 o 
   6   4   3        1.81        3.47      3.17 o 
   7   4   3        0.03        0.21      2.17 o 
   8   4   3        1.77        1.08      2.29 o 
   9   4   3       22.69       22.75      4.48 o 
  10   4   3        0.18        1.35      3.12 o 
 -13   5   3        0.15       -1.53      3.68 o 
 -12   5   3        0.20        1.44      2.54 o 
 -11   5   3        8.70        6.99      2.73 o 
 -10   5   3        8.94       12.43      3.56 o 
  -9   5   3        0.45        3.83      2.97 o 
  -8   5   3        6.67        4.32      2.97 o 
  -7   5   3       40.32       36.91      3.80 o 
  -6   5   3      100.76       92.75      8.41 o 
  -5   5   3        2.06        1.43      1.38 o 
  -4   5   3        2.41        0.27      0.99 o 
  -3   5   3       41.03       33.62      1.76 o 
  -2   5   3       70.35       49.20      2.19 o 
  -1   5   3       25.19       11.81      1.73 o 
   0   5   3       40.78       35.66      2.75 o 
   1   5   3      312.43      245.63      7.45 o 
   2   5   3       10.46        9.58      2.15 o 
   3   5   3       33.51       36.14      3.11 o 
   4   5   3       22.57       29.10      3.18 o 
   5   5   3       41.34       46.54      3.89 o 
   6   5   3        3.36        1.85      2.55 o 
   7   5   3        8.93        4.48      2.55 o 
   8   5   3       19.89       16.96      4.19 o 
   9   5   3        9.36        7.79      3.68 o 
  10   5   3        0.02       -1.56      3.12 o 
 -13   6   3        0.73        0.45      3.80 o 
 -12   6   3       15.83       16.97      3.31 o 
 -11   6   3       14.61       13.67      3.03 o 
 -10   6   3       52.30       45.48      4.96 o 
  -9   6   3      104.14      103.78      6.36 o 
  -8   6   3      183.86      175.27      7.67 o 
  -7   6   3        1.95       -0.68      2.02 o 
  -6   6   3      107.80       96.53      5.28 o 
  -5   6   3        8.28       11.59      1.80 o 
  -4   6   3       11.74       11.95      1.20 o 
  -3   6   3        3.11        0.52      1.04 o 
  -2   6   3       34.69       35.64      1.97 o 
  -1   6   3       66.79       73.20      3.32 o 
   0   6   3      104.66       94.33      3.70 o 
   1   6   3      115.77      134.86      5.29 o 
   2   6   3       25.97       26.81      2.80 o 
   3   6   3        8.77        3.81      1.83 o 
   4   6   3       65.04       65.55      4.27 o 
   5   6   3        0.00        0.17      1.67 o 
   6   6   3      191.60      156.50      6.73 o 
   7   6   3        1.82        1.27      2.64 o 
   8   6   3        2.09        5.78      3.42 o 
   9   6   3        0.69       -3.88      4.23 o 
  10   6   3        8.45        6.25      4.00 o 
 -13   7   3        2.55        3.06      2.96 o 
 -12   7   3        0.01        2.49      2.79 o 
 -11   7   3        8.01        2.35      2.61 o 
 -10   7   3       34.77       28.61      4.35 o 
  -9   7   3       12.57       12.02      3.65 o 
  -8   7   3      126.62      113.90      6.69 o 
  -7   7   3       63.99       69.46      5.05 o 
  -6   7   3        1.37       -0.19      2.32 o 
  -5   7   3        0.51        1.61      1.87 o 
  -4   7   3       49.11       54.29      2.40 o 
  -3   7   3       21.97       16.78      1.63 o 
  -2   7   3       67.06       77.14      3.42 o 
  -1   7   3      690.69      647.74     13.65 o 
   0   7   3       46.63       33.32      2.65 o 
   1   7   3        6.54        1.78      1.51 o 
   2   7   3       61.74       62.30      3.94 o 
   3   7   3        2.13        5.29      2.09 o 
   4   7   3        4.86        5.23      2.02 o 
   5   7   3       97.29       99.16      5.49 o 
   6   7   3        0.22        2.96      2.49 o 
   7   7   3        2.32        1.68      2.92 o 
   8   7   3       87.59       68.87      6.84 o 
   9   7   3        3.18        1.18      3.17 o 
  10   7   3        0.82       -2.48      4.75 o 
 -12   8   3        4.79        4.35      3.03 o 
 -11   8   3        1.53        1.51      2.30 o 
 -10   8   3       51.55       56.50      5.65 o 
  -9   8   3       14.69       19.18      4.02 o 
  -8   8   3        3.36        0.67      3.02 o 
  -7   8   3       43.46       42.59      4.48 o 
  -6   8   3        1.98        7.83      2.65 o 
  -5   8   3       52.50       47.24      4.15 o 
  -4   8   3       24.38       27.66      3.10 o 
  -3   8   3       60.45       49.77      4.12 o 
  -2   8   3      179.94      159.65      5.09 o 
  -1   8   3       29.72       35.07      2.68 o 
   0   8   3      203.05      172.00      5.60 o 
   1   8   3       21.27       17.57      2.53 o 
   2   8   3        3.47        4.50      1.83 o 
   3   8   3        8.32        5.58      2.22 o 
   4   8   3        0.75        1.76      1.83 o 
   5   8   3       14.57       14.65      2.87 o 
   6   8   3       14.14       19.33      4.06 o 
   7   8   3       34.26       25.56      4.81 o 
   8   8   3       20.63       16.47      4.30 o 
   9   8   3        1.21        2.62      3.68 o 
  10   8   3       10.86        4.39      3.91 o 
 -12   9   3        4.93        7.92      3.43 o 
 -11   9   3        1.78        2.01      2.35 o 
 -10   9   3       14.05       10.04      4.48 o 
  -9   9   3        2.24        6.59      3.29 o 
  -8   9   3        0.48        1.26      2.63 o 
  -7   9   3       75.80       75.35      5.71 o 
  -6   9   3       28.47       29.56      4.02 o 
  -5   9   3        6.35       15.02      4.19 o 
  -4   9   3       76.82       69.94      6.60 o 
  -3   9   3        0.97        1.03      1.75 o 
  -2   9   3       98.32       82.60      3.80 o 
  -1   9   3        1.87        0.87      1.46 o 
   0   9   3       35.39       32.73      2.82 o 
   1   9   3        4.68        4.52      1.75 o 
   2   9   3        0.01        0.90      1.86 o 
   3   9   3        9.48        7.71      2.32 o 
   4   9   3      150.86      127.57      6.11 o 
   5   9   3       29.73       31.61      3.75 o 
   6   9   3        0.40        3.59      2.64 o 
   7   9   3        0.93        2.41      3.30 o 
   8   9   3        6.12        7.88      5.02 o 
   9   9   3        0.00       -3.17      3.17 o 
 -12  10   3        7.42        3.34      3.10 o 
 -11  10   3        1.12       -1.76      2.43 o 
 -10  10   3       37.91       36.43      3.91 o 
  -9  10   3        1.09       -1.02      3.14 o 
  -8  10   3       14.68       17.58      3.90 o 
  -7  10   3       11.46        9.47      8.19 o 
  -6  10   3      350.77      325.41     15.13 o 
  -5  10   3       25.87       38.63      5.78 o 
  -4  10   3       47.03       46.70     12.94 o 
  -3  10   3        8.00        7.10      1.75 o 
  -2  10   3       80.17       78.92      3.87 o 
  -1  10   3        7.62        8.71      2.14 o 
   0  10   3       31.59       36.27      3.17 o 
   1  10   3        2.08        0.19      1.49 o 
   2  10   3      131.91      110.99      6.59 o 
   3  10   3       62.14       55.80      6.60 o 
   4  10   3      133.90      122.84      6.36 o 
   5  10   3        5.67        1.85      2.99 o 
   6  10   3       20.84       20.07      6.08 o 
   7  10   3        8.17        8.02      7.40 o 
   8  10   3        3.17        4.12      3.52 o 
   9  10   3        3.84        3.74      4.00 o 
 -11  11   3        0.01       -2.94      2.94 o 
 -10  11   3        8.70       11.18      3.53 o 
  -9  11   3        7.05        6.30      6.60 o 
  -8  11   3        4.65        5.49      4.69 o 
  -7  11   3        1.68       -0.46      4.28 o 
  -6  11   3        0.44       -0.91      3.80 o 
  -5  11   3        0.29        0.70      3.91 o 
  -4  11   3       14.68       10.37      4.44 o 
  -3  11   3        1.00        2.41      3.30 o 
  -2  11   3       44.75       49.02      3.41 o 
  -1  11   3      157.02      159.08      5.70 o 
   0  11   3       16.63       18.55      2.67 o 
   1  11   3        0.00        0.20      1.78 o 
   2  11   3        8.09        5.95      2.83 o 
   3  11   3        1.37        2.11      2.17 o 
   4  11   3        4.00        7.13      7.13 o 
   5  11   3        8.24        5.93      3.30 o 
   6  11   3        1.87        4.97      3.52 o 
   7  11   3        0.17       -0.94      3.30 o 
   8  11   3       16.12       13.81      7.13 o 
 -11  12   3       16.86       12.02      3.71 o 
 -10  12   3        7.76        5.15      5.76 o 
  -9  12   3        0.24       -0.73      7.66 o 
  -8  12   3        0.18        1.33      4.14 o 
  -7  12   3       22.90       23.74      6.32 o 
  -6  12   3       41.36       37.75      6.69 o 
  -5  12   3        0.44        0.00      6.08 o 
  -4  12   3       11.95       15.55      4.66 o 
  -3  12   3        9.32        9.32      6.87 o 
  -2  12   3       37.23       30.62      5.73 o 
  -1  12   3        8.58        6.74      2.13 o 
   0  12   3        0.30        2.24      1.94 o 
   1  12   3        0.01        0.66      1.97 o 
   2  12   3        6.47        1.38      2.04 o 
   3  12   3       17.27       13.72      3.14 o 
   4  12   3       15.24        5.92      3.42 o 
   5  12   3        1.02        1.74      3.03 o 
   6  12   3        0.04       -2.54      2.54 o 
   7  12   3        1.74       -2.61      3.03 o 
   8  12   3        4.63        4.23      6.08 o 
 -10  13   3       10.81       13.42      4.38 o 
  -9  13   3        0.46        1.57      4.79 o 
  -8  13   3        0.13        2.33      4.79 o 
  -7  13   3       20.23       16.10      5.57 o 
  -6  13   3        1.60        0.31      4.44 o 
  -5  13   3      111.43      135.72     23.77 o 
  -4  13   3        0.59       -2.11      3.68 o 
  -3  13   3        1.90        1.51      3.80 o 
  -2  13   3       27.07       29.87      3.80 o 
  -1  13   3        0.61       -0.03      2.13 o 
   0  13   3       31.92       38.04      3.71 o 
   1  13   3        7.01        9.40      2.55 o 
   2  13   3       29.60       18.53      7.09 o 
   3  13   3       34.36       29.32      4.86 o 
   4  13   3       30.49       27.44      5.03 o 
   5  13   3       15.99       13.23      4.28 o 
   6  13   3        0.33        1.12      3.03 o 
   7  13   3        0.12       -0.61      3.42 o 
  -9  14   3        0.16        0.67      2.98 o 
  -8  14   3        0.20       -1.96      5.07 o 
  -7  14   3        6.13        8.35      5.57 o 
  -6  14   3       68.53       73.98      8.97 o 
  -5  14   3       25.77       35.18      6.84 o 
  -4  14   3        4.28       10.32      4.81 o 
  -3  14   3       65.33       65.76      8.12 o 
  -2  14   3        0.07       -2.50      3.53 o 
  -1  14   3        0.00        3.59      2.84 o 
   0  14   3       18.38       20.81      3.22 o 
   1  14   3       35.84       37.81      3.86 o 
   2  14   3        8.92        4.99      3.01 o 
   3  14   3       70.83       67.30      6.84 o 
   4  14   3       34.41       35.25      5.94 o 
   5  14   3        2.32        0.61      3.53 o 
   6  14   3        0.40       -0.85      3.52 o 
   7  14   3        3.76        3.03      4.19 o 
  -9  15   3       11.01        4.46      4.29 o 
  -8  15   3        9.71        6.48      7.40 o 
  -7  15   3       12.54       -0.81      6.60 o 
  -6  15   3        1.47       -4.16      4.44 o 
  -5  15   3        0.36       -2.69      4.00 o 
  -4  15   3        0.01        1.69      4.57 o 
  -3  15   3        3.17        4.92      4.66 o 
  -2  15   3       18.89       23.28      5.94 o 
  -1  15   3       12.42       11.47      3.33 o 
   0  15   3        1.28        4.45      2.49 o 
   1  15   3        5.51        0.83      2.34 o 
   2  15   3        2.27       -0.53      2.73 o 
   3  15   3        3.77        4.02      3.68 o 
   4  15   3        0.39       -3.48      3.70 o 
   5  15   3        7.19       11.37      4.57 o 
   6  15   3       10.10        8.94      4.81 o 
  -8  16   3        0.19       -2.85      4.88 o 
  -7  16   3        1.59        0.25      7.13 o 
  -6  16   3        8.03       12.84      6.16 o 
  -5  16   3        6.59        2.19      4.48 o 
  -4  16   3       25.04       30.94     10.04 o 
  -3  16   3       28.75       34.70      6.90 o 
  -2  16   3       38.93       35.77      6.69 o 
  -1  16   3        0.76        1.70      4.19 o 
   0  16   3       53.10       56.81      5.69 o 
   1  16   3       39.59       33.89      5.58 o 
   2  16   3       22.64       24.90      4.54 o 
   3  16   3        0.00        1.51      2.87 o 
   4  16   3        3.06        5.13      4.75 o 
   5  16   3        0.44        1.34      4.06 o 
  -7  17   3        7.37        9.04      6.06 o 
  -6  17   3        0.55       -4.30      4.30 o 
  -5  17   3        6.66        8.79      5.78 o 
  -4  17   3        3.30        9.26      5.57 o 
  -3  17   3       10.10       14.13      5.78 o 
  -2  17   3        4.56        8.00      5.07 o 
  -1  17   3        3.95        3.68      4.57 o 
   0  17   3        0.76       -3.26      3.26 o 
   1  17   3        4.26        1.86      4.00 o 
   2  17   3        0.27       -2.97      2.97 o 
   3  17   3        5.82       10.96      3.96 o 
   4  17   3        6.27        1.68      4.06 o 
  -5  18   3        1.35       -0.75      5.19 o 
  -4  18   3        0.25        0.94      5.03 o 
  -3  18   3       14.21       12.05     10.04 o 
  -2  18   3        5.32        4.27      8.19 o 
  -1  18   3        0.01       -2.11      4.48 o 
   0  18   3        1.83        2.96      4.40 o 
   1  18   3        2.46        4.49      4.20 o 
   2  18   3        0.06        0.76      4.14 o 
  -1  19   3        0.47        8.98      9.51 o 
 -13   0   4        9.35       14.26      6.87 o 
 -12   0   4       30.28       22.19      7.40 o 
 -11   0   4      136.80      125.74     12.15 o 
 -10   0   4        0.34        1.06      5.28 o 
  -9   0   4       42.39       32.45      4.66 o 
  -8   0   4       52.37       69.23      5.60 o 
  -7   0   4       15.02       18.53      5.55 o 
  -6   0   4      124.42      134.48      7.10 o 
  -5   0   4      228.17      194.18      8.59 o 
  -4   0   4      272.93      204.70      8.77 o 
  -3   0   4       51.66       40.97      4.28 o 
  -2   0   4     5787.09     5346.31    132.80 o 
  -1   0   4     5812.74     5664.79    140.45 o 
   0   0   4      732.51      722.86     21.25 o 
   1   0   4        6.70        5.36      2.54 o 
   2   0   4      105.13      137.36      6.84 o 
   3   0   4      139.52      154.80     11.62 o 
   4   0   4      141.16      137.58      7.11 o 
   5   0   4        0.69        1.40      2.31 o 
   6   0   4       48.90       62.07      5.57 o 
   7   0   4        2.74        1.58      4.75 o 
   8   0   4      338.64      353.99     14.09 o 
   9   0   4       58.46       45.44     10.57 o 
  10   0   4        0.99       -6.34      6.34 o 
 -13   1   4        0.53       -0.53      4.11 o 
 -12   1   4       14.34       16.14      6.87 o 
 -11   1   4      229.11      256.44     12.14 o 
 -10   1   4       49.89       53.97      5.60 o 
  -9   1   4        0.34        0.34      4.15 o 
  -8   1   4       68.79       57.10      3.59 o 
  -7   1   4      163.35      170.05      5.86 o 
  -6   1   4        2.47        8.62      2.08 o 
  -5   1   4        1.80        2.09      2.06 o 
  -4   1   4       20.35       10.83      4.04 o 
  -3   1   4      123.03       97.70      7.09 o 
  -2   1   4      316.67      329.00     10.98 o 
  -1   1   4      580.62      642.28     13.64 o 
   0   1   4       44.21       54.92      3.16 o 
   1   1   4       64.59       59.37      3.12 o 
   2   1   4        8.43        4.50      1.70 o 
   3   1   4        0.03        2.38      1.73 o 
   4   1   4       15.77        9.41      2.42 o 
   5   1   4       54.99       39.96      3.93 o 
   6   1   4       28.60       34.66      3.95 o 
   7   1   4       47.60       49.49      4.67 o 
   8   1   4       36.19       37.67      4.48 o 
   9   1   4        5.06        5.07      2.98 o 
  10   1   4        8.73        9.77      4.08 o 
 -13   2   4        0.00        5.35      4.28 o 
 -12   2   4        1.83        7.35      4.06 o 
 -11   2   4        3.46       -0.10      3.91 o 
 -10   2   4        1.69        3.39      3.02 o 
  -9   2   4       15.41       21.84      3.75 o 
  -8   2   4        2.88       -1.04      2.46 o 
  -7   2   4       17.28       19.32      2.68 o 
  -6   2   4       26.73       16.04      2.41 o 
  -5   2   4       15.54       14.71      2.16 o 
  -4   2   4       77.40      111.33      4.80 o 
  -3   2   4       13.80       20.75      2.86 o 
  -2   2   4      414.26      369.21     10.17 o 
  -1   2   4      408.51      415.42      9.61 o 
   0   2   4       61.87       71.38      2.89 o 
   1   2   4       18.20       26.64      2.47 o 
   2   2   4        6.33        4.86      1.78 o 
   3   2   4        4.49        2.02      3.09 o 
   4   2   4       70.63       86.07      7.23 o 
   5   2   4       10.87       17.55      3.13 o 
   6   2   4        0.53       -1.25      2.03 o 
   7   2   4        0.57       -2.11      2.31 o 
   8   2   4        9.15        6.75      3.24 o 
   9   2   4        4.70        2.80      2.98 o 
 -13   3   4        3.89        4.98      4.28 o 
 -12   3   4       17.45       21.59      5.23 o 
 -11   3   4        3.63        3.27      3.24 o 
 -10   3   4        7.12        9.97      3.42 o 
  -9   3   4        8.04        2.39      2.78 o 
  -8   3   4        0.11       -2.38      2.38 o 
  -7   3   4      141.40      141.42      5.28 o 
  -6   3   4      164.62      159.74      5.41 o 
  -5   3   4       56.36       61.99      3.44 o 
  -4   3   4       22.93       23.79      2.82 o 
  -3   3   4       64.11       67.53      3.41 o 
  -2   3   4       11.78       16.05      1.90 o 
  -1   3   4        5.10        7.56      1.41 o 
   0   3   4        1.08        1.74      1.26 o 
   1   3   4       22.59       29.11      2.61 o 
   2   3   4       25.79       27.74      3.06 o 
   3   3   4      185.69      195.83      7.22 o 
   4   3   4       88.16       87.01      4.98 o 
   5   3   4       17.66       20.88      3.33 o 
   6   3   4       23.99       26.16      5.67 o 
   7   3   4        2.34        5.45      2.58 o 
   8   3   4        6.47        6.39      3.13 o 
   9   3   4       14.95       14.26      4.40 o 
 -13   4   4        0.25        4.04      4.28 o 
 -12   4   4        8.27        0.00      6.87 o 
 -11   4   4       99.36       94.43      6.39 o 
 -10   4   4        3.86        3.50      2.77 o 
  -9   4   4        4.44        3.44      3.02 o 
  -8   4   4       69.07       72.92      7.09 o 
  -7   4   4       14.39       12.63      3.12 o 
  -6   4   4       22.52       31.11      3.36 o 
  -5   4   4        2.96       -0.11      2.29 o 
  -4   4   4        9.51       11.11      2.02 o 
  -3   4   4      122.31      108.31      4.09 o 
  -2   4   4      235.68      261.77      5.97 o 
  -1   4   4      121.98      138.74      4.83 o 
   0   4   4       81.98       70.13      3.45 o 
   1   4   4        0.34       -1.36      1.36 o 
   2   4   4       12.31        7.05      2.82 o 
   3   4   4        4.89        6.59      2.49 o 
   4   4   4        2.57        6.91      2.36 o 
   5   4   4       30.74       30.12      3.78 o 
   6   4   4        9.66        3.62      2.73 o 
   7   4   4        7.28        4.63      2.87 o 
   8   4   4       71.94       76.54      5.88 o 
   9   4   4        1.89       -2.39      2.78 o 
 -13   5   4        0.02        3.70      4.75 o 
 -12   5   4        2.36        0.07      2.54 o 
 -11   5   4        6.62        6.81      3.56 o 
 -10   5   4        9.24       13.84      3.49 o 
  -9   5   4      167.96      170.41      8.01 o 
  -8   5   4        2.81        5.45      2.84 o 
  -7   5   4       91.85      110.98      5.88 o 
  -6   5   4        1.19       -1.24      2.19 o 
  -5   5   4        3.05        1.45      1.63 o 
  -4   5   4        1.23        1.15      1.83 o 
  -3   5   4       13.31        7.77      2.13 o 
  -2   5   4        2.25        1.07      1.08 o 
  -1   5   4       71.17       94.19      4.27 o 
   0   5   4      184.03      161.68      5.37 o 
   1   5   4       75.59       72.09      3.96 o 
   2   5   4       11.88        9.97      2.29 o 
   3   5   4       13.36       14.91      2.80 o 
   4   5   4       23.20       24.98      3.26 o 
   5   5   4        8.76        7.86      3.22 o 
   6   5   4       37.12       36.60      4.77 o 
   7   5   4       25.38       28.41      4.18 o 
   8   5   4       23.69       26.92      5.07 o 
   9   5   4        2.37        6.57      5.81 o 
 -13   6   4        1.04        1.39      4.66 o 
 -12   6   4       20.09       18.07      3.34 o 
 -11   6   4       65.32       57.29      7.04 o 
 -10   6   4       47.76       50.67      5.28 o 
  -9   6   4       12.43       13.15      3.66 o 
  -8   6   4        4.37        7.60      2.93 o 
  -7   6   4        0.98        3.57      2.40 o 
  -6   6   4      122.87      105.41      5.82 o 
  -5   6   4        4.99        7.28      1.99 o 
  -4   6   4       71.00       57.91      3.35 o 
  -3   6   4      190.45      186.01      4.98 o 
  -2   6   4       12.56       11.62      1.93 o 
  -1   6   4       33.51       41.59      2.91 o 
   0   6   4       74.20       81.24      4.06 o 
   1   6   4      127.24      162.78      5.71 o 
   2   6   4        1.68        5.36      2.24 o 
   3   6   4        5.04        4.85      2.24 o 
   4   6   4       25.36       24.17      3.46 o 
   5   6   4       25.60       24.66      3.57 o 
   6   6   4       79.92       98.12      6.21 o 
   7   6   4        1.60        3.87      3.02 o 
   8   6   4       34.60       39.55      8.19 o 
   9   6   4       25.83       10.13      4.30 o 
 -12   7   4        6.09        7.37      2.89 o 
 -11   7   4        0.16        0.53      3.05 o 
 -10   7   4      106.01      108.63      7.23 o 
  -9   7   4       97.25      101.71      6.61 o 
  -8   7   4      106.82      110.51      6.51 o 
  -7   7   4       23.44       24.91      3.83 o 
  -6   7   4      135.19      136.85     11.70 o 
  -5   7   4       58.09       60.27      4.53 o 
  -4   7   4      279.17      290.87      8.10 o 
  -3   7   4       47.49       55.98      3.08 o 
  -2   7   4        3.33        8.37      2.97 o 
  -1   7   4        6.71        8.04      1.85 o 
   0   7   4        3.71        5.31      1.86 o 
   1   7   4       17.06       12.56      2.34 o 
   2   7   4       41.31       60.47      4.35 o 
   3   7   4      231.16      225.15     10.32 o 
   4   7   4       14.28       12.19      3.01 o 
   5   7   4        1.00       -1.35      2.40 o 
   6   7   4       21.48       21.65      3.80 o 
   7   7   4      100.27      111.06     26.94 o 
   8   7   4       11.13        7.83      4.28 o 
   9   7   4        1.76        9.83      4.40 o 
 -12   8   4        9.43        5.74      2.94 o 
 -11   8   4        0.43        0.54      3.21 o 
 -10   8   4       13.75        5.88      3.63 o 
  -9   8   4        0.13       -0.41      3.96 o 
  -8   8   4      105.29      112.31      6.91 o 
  -7   8   4        4.51        9.28      3.14 o 
  -6   8   4       37.07       32.97      5.71 o 
  -5   8   4        2.18        3.30      2.56 o 
  -4   8   4       79.98       77.63      4.14 o 
  -3   8   4       43.21       55.90      4.19 o 
  -2   8   4       91.64       93.00      4.30 o 
  -1   8   4       55.19       43.60      3.18 o 
   0   8   4       18.46       17.57      2.50 o 
   1   8   4      239.71      215.86      6.91 o 
   2   8   4       64.58       77.65      4.98 o 
   3   8   4        1.76        2.57      2.31 o 
   4   8   4        3.30        1.43      2.36 o 
   5   8   4      129.01      115.83      6.37 o 
   6   8   4       33.11       32.79      8.72 o 
   7   8   4       18.65       23.63      4.95 o 
   8   8   4        0.08       -4.49      4.49 o 
 -12   9   4        0.02        2.90      2.74 o 
 -11   9   4        3.20        1.77      3.51 o 
 -10   9   4       54.21       47.12      5.60 o 
  -9   9   4       23.42       21.10      5.61 o 
  -8   9   4       62.30       53.61      5.43 o 
  -7   9   4       24.76       27.20      6.41 o 
  -6   9   4       18.32        6.77      6.75 o 
  -5   9   4       54.22       47.00      4.85 o 
  -4   9   4       35.84       34.22      5.57 o 
  -3   9   4        0.36        1.67      1.73 o 
  -2   9   4        0.31        0.75      1.60 o 
  -1   9   4        7.79        7.76      1.93 o 
   0   9   4        9.46       15.04      3.29 o 
   1   9   4        8.77       12.50      3.38 o 
   2   9   4        0.04        2.94      2.13 o 
   3   9   4        1.52       -0.19      2.32 o 
   4   9   4        3.14       -0.57      2.03 o 
   5   9   4        4.86        8.35      2.87 o 
   6   9   4       15.68       14.38      4.23 o 
   7   9   4       34.85       29.40      5.55 o 
   8   9   4        4.70        6.91      4.44 o 
 -11  10   4        3.53        4.85      4.38 o 
 -10  10   4        1.94        1.15      3.66 o 
  -9  10   4        0.50        2.01      3.23 o 
  -8  10   4        0.88       -0.06      2.87 o 
  -7  10   4        0.12        0.60      2.80 o 
  -6  10   4       68.65       72.82      7.82 o 
  -5  10   4       90.68      101.15     13.47 o 
  -4  10   4        4.54        5.45      3.91 o 
  -3  10   4        9.34        8.60      3.80 o 
  -2  10   4       23.96       28.08      2.83 o 
  -1  10   4       49.91       68.49      5.87 o 
   0  10   4        2.98        0.22      1.80 o 
   1  10   4        0.68       -0.88      2.09 o 
   2  10   4      102.01      109.84      5.58 o 
   3  10   4        7.42        9.78      5.42 o 
   4  10   4       16.51       12.88      3.18 o 
   5  10   4       15.62       15.20      4.06 o 
   6  10   4        1.37       -1.61      3.12 o 
   7  10   4        6.65        3.02      3.80 o 
   8  10   4       10.34       12.05      7.92 o 
 -11  11   4        6.10       10.96      4.36 o 
 -10  11   4        0.79        1.25      3.62 o 
  -9  11   4        0.81       -1.82      4.57 o 
  -8  11   4       32.52       25.36      6.60 o 
  -7  11   4       93.78      107.59      9.89 o 
  -6  11   4       99.97      116.25     10.57 o 
  -5  11   4        2.21        1.27      3.91 o 
  -4  11   4        0.13        0.08      3.68 o 
  -3  11   4        0.39       -3.42      3.42 o 
  -2  11   4       39.06       46.32      3.54 o 
  -1  11   4        9.13        6.05      2.22 o 
   0  11   4        1.74        5.10      2.09 o 
   1  11   4        1.96        3.08      2.29 o 
   2  11   4       30.50       26.66      4.50 o 
   3  11   4      154.13      148.45      7.07 o 
   4  11   4       70.02       65.90      6.60 o 
   5  11   4       22.10       26.16      6.87 o 
   6  11   4        3.24       -1.28      3.19 o 
   7  11   4        0.09       -2.29      2.84 o 
 -10  12   4        0.03       -4.02      5.28 o 
  -9  12   4        0.04       -6.34      6.34 o 
  -8  12   4        1.09       -4.69      4.69 o 
  -7  12   4        0.19       -4.28      4.28 o 
  -6  12   4       27.56       22.17      5.95 o 
  -5  12   4       72.16       92.22      9.15 o 
  -4  12   4        0.09        0.96      3.91 o 
  -3  12   4        0.09        0.98      3.91 o 
  -2  12   4        0.17       -0.67      2.12 o 
  -1  12   4        3.12        2.86      2.19 o 
   0  12   4        4.77        4.38      2.26 o 
   1  12   4        1.09       -0.05      2.09 o 
   2  12   4       34.36       28.22      4.72 o 
   3  12   4        4.74        5.41      2.75 o 
   4  12   4       17.98       11.12      3.68 o 
   5  12   4        9.08       13.02      4.19 o 
   6  12   4        0.31        1.17      3.53 o 
   7  12   4        1.94       -1.94      3.70 o 
 -10  13   4        2.51       -0.32      5.95 o 
  -9  13   4        2.58       -3.45      5.81 o 
  -8  13   4       17.18       10.88      5.94 o 
  -7  13   4       26.34       16.35      7.66 o 
  -6  13   4       17.67       15.17     11.36 o 
  -5  13   4        3.30        8.80      4.69 o 
  -4  13   4        3.49        1.28      4.30 o 
  -3  13   4       19.27       22.21      5.46 o 
  -2  13   4       20.20       24.98     11.62 o 
  -1  13   4        0.26        2.04      2.16 o 
   0  13   4        9.96       13.05      4.85 o 
   1  13   4        2.07       -0.57      2.32 o 
   2  13   4        0.98        0.66      2.34 o 
   3  13   4       11.46       12.72      3.46 o 
   4  13   4       21.07       19.55      4.75 o 
   5  13   4       15.58        7.49      4.49 o 
   6  13   4        7.49        3.19      3.91 o 
  -9  14   4        5.02        0.40      5.67 o 
  -8  14   4       17.06       20.37      6.60 o 
  -7  14   4        8.74       13.64      5.84 o 
  -6  14   4       16.97       16.48      5.78 o 
  -5  14   4       54.13       49.03      7.82 o 
  -4  14   4        7.42        6.74      5.19 o 
  -3  14   4        0.51        2.28      4.57 o 
  -2  14   4       62.53       54.48      7.60 o 
  -1  14   4      120.60      132.46      7.10 o 
   0  14   4       47.55       57.98      4.59 o 
   1  14   4        0.00       -1.51      2.36 o 
   2  14   4       42.63       42.27      4.34 o 
   3  14   4       22.97       21.34      4.29 o 
   4  14   4        0.01        4.38      3.80 o 
   5  14   4        2.83        4.80      4.06 o 
  -8  15   4        0.10       -5.07      5.07 o 
  -7  15   4        1.82        5.30      5.71 o 
  -6  15   4        4.15        1.09      5.19 o 
  -5  15   4        0.31       -3.76      5.55 o 
  -4  15   4        4.37       14.10      5.33 o 
  -3  15   4       25.81       22.47      6.32 o 
  -2  15   4        5.35       13.07      5.57 o 
  -1  15   4        3.04       -0.66      4.30 o 
   0  15   4        1.94        2.30      2.84 o 
   1  15   4        6.28        3.66      2.66 o 
   2  15   4        7.60        7.46      3.70 o 
   3  15   4       15.63       13.37      4.02 o 
   4  15   4        1.69        3.70      3.80 o 
  -7  16   4        0.57       -5.03      5.03 o 
  -6  16   4        9.55        9.94      6.09 o 
  -5  16   4        9.27        9.12      5.57 o 
  -4  16   4        2.98       11.34      7.66 o 
  -3  16   4        3.57        1.50      4.81 o 
  -2  16   4        2.62        6.26      5.07 o 
  -1  16   4        6.05        9.25      8.72 o 
   0  16   4       10.62        6.36      3.73 o 
   1  16   4        5.05        6.80      4.14 o 
   2  16   4        3.74        2.01      5.45 o 
   3  16   4        3.17       -0.16      3.25 o 
  -5  17   4        0.07       -0.53      5.07 o 
  -4  17   4        5.24        7.41      6.87 o 
  -3  17   4        8.23        9.99      6.60 o 
  -2  17   4        1.33       -0.82      4.95 o 
  -1  17   4        0.08        2.64      5.07 o 
   0  17   4        3.44        5.81      7.92 o 
   1  17   4        1.10       -4.49      4.49 o 
 -13   1   5        2.03        3.42      4.66 o 
 -12   1   5       36.69       44.69      8.19 o 
 -11   1   5       32.23       34.70      5.78 o 
 -10   1   5        0.86        5.02      3.74 o 
  -9   1   5        0.02        0.91      2.71 o 
  -8   1   5        0.25       -2.13      2.13 o 
  -7   1   5       13.33       14.48      2.79 o 
  -6   1   5        2.76        0.71      2.05 o 
  -5   1   5        0.42       -2.67      2.67 o 
  -4   1   5        0.88       -1.78      1.97 o 
  -3   1   5        9.50       10.49      2.52 o 
  -2   1   5      289.81      283.76      8.05 o 
  -1   1   5        3.25        9.96      3.02 o 
   0   1   5        4.33        3.43      3.96 o 
   1   1   5        7.44       13.13      3.91 o 
   2   1   5        3.96        0.65      3.70 o 
   3   1   5        2.86        0.36      3.53 o 
   4   1   5        0.17        0.92      3.53 o 
   5   1   5        0.38        5.55      4.11 o 
   6   1   5        3.58        3.17      4.11 o 
   7   1   5       25.42       27.06      6.34 o 
   8   1   5       21.22       36.49      8.45 o 
 -13   2   5        0.04        1.50      4.44 o 
 -12   2   5        0.27        3.72      4.28 o 
 -11   2   5       42.67       45.52      5.94 o 
 -10   2   5        4.07        2.06      3.09 o 
  -9   2   5        2.64       -1.66      2.78 o 
  -8   2   5       20.30       16.73      3.59 o 
  -7   2   5        2.36        5.27      2.35 o 
  -6   2   5       39.28       59.28      3.86 o 
  -5   2   5        0.55        3.60      2.16 o 
  -4   2   5        0.91        3.15      2.60 o 
  -3   2   5      115.81      114.71      5.58 o 
  -2   2   5        1.61        4.19      2.84 o 
  -1   2   5      162.25      165.40      7.96 o 
   0   2   5        0.00        0.34      2.40 o 
   1   2   5       21.38       23.75      5.02 o 
   2   2   5        1.19        0.21      2.17 o 
   3   2   5        0.99        2.17      2.19 o 
   4   2   5        6.49        8.35      2.80 o 
   5   2   5        1.87       -0.37      2.12 o 
   6   2   5        2.98        0.62      2.55 o 
   7   2   5       12.07       12.80      6.07 o 
   8   2   5       11.00       14.65      3.96 o 
 -13   3   5        2.86        2.75      4.57 o 
 -12   3   5       38.63       48.69      6.53 o 
 -11   3   5       21.67       30.79      5.57 o 
 -10   3   5        0.32       -1.03      2.93 o 
  -9   3   5        1.63        1.12      5.71 o 
  -8   3   5        7.47        9.51      3.06 o 
  -7   3   5       15.78       16.77      2.92 o 
  -6   3   5       30.14       42.09      5.69 o 
  -5   3   5       21.58       22.76      2.81 o 
  -4   3   5        2.81        2.16      2.06 o 
  -3   3   5       24.78       21.07      3.45 o 
  -2   3   5      166.49      185.97     13.74 o 
  -1   3   5        0.07        1.38      3.28 o 
   0   3   5        6.84        0.57      3.23 o 
   1   3   5       41.00       39.80      3.40 o 
   2   3   5       38.99       55.51      4.29 o 
   3   3   5        0.01       -0.62      2.06 o 
   4   3   5       26.92       32.34      4.03 o 
   5   3   5        3.76        5.03      2.80 o 
   6   3   5        2.23        3.23      2.84 o 
   7   3   5       20.52       19.06      5.10 o 
   8   3   5       18.71       14.96      3.95 o 
 -12   4   5        1.19        4.67      4.30 o 
 -11   4   5        0.62        3.56      3.40 o 
 -10   4   5        2.75        3.73      3.24 o 
  -9   4   5        5.39        8.60      3.23 o 
  -8   4   5       34.77       35.47      4.15 o 
  -7   4   5      161.18      144.01      6.89 o 
  -6   4   5       17.84       13.92      2.59 o 
  -5   4   5       17.10       18.61      3.02 o 
  -4   4   5       32.34       34.05      3.27 o 
  -3   4   5       18.97       24.12      3.63 o 
  -2   4   5       13.41       17.04      3.42 o 
  -1   4   5        8.24        8.45      2.29 o 
   0   4   5        4.92        2.88      1.91 o 
   1   4   5        9.73        6.65      2.66 o 
   2   4   5       12.54        3.42      2.19 o 
   3   4   5      146.17      154.91      6.91 o 
   4   4   5       15.08       16.11      3.18 o 
   5   4   5       12.84        7.08      2.84 o 
   6   4   5        0.03        1.92      2.84 o 
   7   4   5        2.51       -0.41      3.58 o 
   8   4   5        1.07        1.78      3.56 o 
 -12   5   5        0.20        6.11      4.19 o 
 -11   5   5        6.74        3.65      3.56 o 
 -10   5   5        2.44        4.94      3.46 o 
  -9   5   5       11.38       18.23      3.80 o 
  -8   5   5        0.51        3.32      2.91 o 
  -7   5   5        0.75       -0.12      2.69 o 
  -6   5   5       55.71       58.28      5.64 o 
  -5   5   5        0.83        0.60      2.04 o 
  -4   5   5        0.03       -0.26      2.56 o 
  -3   5   5        0.02       -0.34      2.95 o 
  -2   5   5       34.61       25.10      3.94 o 
  -1   5   5        0.27       -0.19      1.59 o 
   0   5   5       19.18       14.37      2.44 o 
   1   5   5        2.58        0.46      1.81 o 
   2   5   5       38.98       48.80      3.73 o 
   3   5   5       14.14       13.94      2.89 o 
   4   5   5        9.98        7.81      2.95 o 
   5   5   5        0.74       -2.21      2.39 o 
   6   5   5        8.84        6.51      3.18 o 
   7   5   5        6.96        7.70      3.33 o 
   8   5   5        0.82        3.49      3.73 o 
 -12   6   5        3.22        9.54      3.72 o 
 -11   6   5       20.63       19.61      4.49 o 
 -10   6   5        0.24        3.22      3.07 o 
  -9   6   5       38.43       52.91      6.24 o 
  -8   6   5        2.35        0.81      2.60 o 
  -7   6   5       31.07       29.04      5.48 o 
  -6   6   5        3.03        1.51      2.38 o 
  -5   6   5        1.54        2.38      2.70 o 
  -4   6   5        4.18        1.66      2.84 o 
  -3   6   5       13.32       16.32      3.49 o 
  -2   6   5       13.56       18.87      2.56 o 
  -1   6   5       24.10       23.18      2.65 o 
   0   6   5        1.19        0.63      1.80 o 
   1   6   5        0.01       -0.06      3.51 o 
   2   6   5        4.76        5.48      2.30 o 
   3   6   5       18.94       17.90      2.89 o 
   4   6   5        4.77        2.99      2.69 o 
   5   6   5       22.16       18.74      3.37 o 
   6   6   5        0.31       -0.07      2.80 o 
   7   6   5        0.41       -1.79      2.90 o 
 -12   7   5        1.55        1.14      3.71 o 
 -11   7   5        2.14        0.79      3.34 o 
 -10   7   5        0.07        0.49      4.37 o 
  -9   7   5       11.97       14.65      3.80 o 
  -8   7   5       21.20       24.31      3.98 o 
  -7   7   5        8.75        5.98      2.70 o 
  -6   7   5        1.31        1.06      2.44 o 
  -5   7   5        0.62        2.43      3.52 o 
  -4   7   5        2.05        7.25      3.09 o 
  -3   7   5       33.53       39.10      3.06 o 
  -2   7   5       44.95       43.27      3.35 o 
  -1   7   5        8.09       13.46      2.52 o 
   0   7   5        5.57        4.46      1.96 o 
   1   7   5        0.08       -1.40      1.89 o 
   2   7   5        7.64        7.34      2.50 o 
   3   7   5        2.15        3.01      2.32 o 
   4   7   5        7.37        6.79      2.90 o 
   5   7   5        0.01       -3.56      3.64 o 
   6   7   5        0.06       -2.63      2.63 o 
   7   7   5        7.07        6.98      7.13 o 
 -11   8   5        4.07        2.99      3.83 o 
 -10   8   5        0.30        0.47      3.34 o 
  -9   8   5        1.32       -2.45      3.28 o 
  -8   8   5        3.58        7.33      3.47 o 
  -7   8   5       17.60       19.19      4.02 o 
  -6   8   5        0.36       -3.68      3.68 o 
  -5   8   5       16.19       18.57      5.07 o 
  -4   8   5       18.10        9.32      3.32 o 
  -3   8   5        3.47        1.95      2.16 o 
  -2   8   5        1.49        0.97      1.89 o 
  -1   8   5        9.61        6.31      2.17 o 
   0   8   5       15.14       15.38      3.20 o 
   1   8   5        2.79        3.25      2.01 o 
   2   8   5        2.44       -1.39      2.38 o 
   3   8   5        1.11        1.79      2.30 o 
   4   8   5        6.10        6.90      4.74 o 
   5   8   5        0.74        0.13      2.55 o 
   6   8   5        0.12       -2.72      2.72 o 
   7   8   5        2.98        6.03      4.30 o 
 -11   9   5        2.41        2.42      4.07 o 
 -10   9   5        0.27        2.79      3.70 o 
  -9   9   5        0.28        1.79      3.29 o 
  -8   9   5        7.51       11.72      3.75 o 
  -7   9   5        8.21       10.87      5.07 o 
  -6   9   5        4.75        6.22      4.81 o 
  -5   9   5        5.02        2.34      3.80 o 
  -4   9   5        1.05        0.58      3.68 o 
  -3   9   5        6.10        3.45      3.18 o 
  -2   9   5        2.06        1.78      2.11 o 
  -1   9   5        1.59        1.93      2.06 o 
   0   9   5        1.95        3.47      2.20 o 
   1   9   5        0.34        4.27      2.39 o 
   2   9   5        3.09        6.44      2.51 o 
   3   9   5       15.21       14.08      3.04 o 
   4   9   5       13.65       17.39      3.70 o 
   5   9   5        1.08        1.07      2.98 o 
   6   9   5        0.05       -2.79      3.12 o 
 -11  10   5        5.72        1.13      3.87 o 
 -10  10   5        3.31        4.07      3.69 o 
  -9  10   5        0.07       -4.33      4.33 o 
  -8  10   5        7.39        0.97      4.66 o 
  -7  10   5       43.14       40.32      7.11 o 
  -6  10   5       15.70       25.05      5.84 o 
  -5  10   5        0.11       -2.11      3.80 o 
  -4  10   5        5.46        7.78      4.66 o 
  -3  10   5        4.14        6.89      4.44 o 
  -2  10   5        0.00       -1.30      1.94 o 
  -1  10   5        2.13        3.10      2.02 o 
   0  10   5        6.46        8.24      2.97 o 
   1  10   5        3.43        0.52      2.27 o 
   2  10   5        0.54       -0.48      2.14 o 
   3  10   5       15.09       11.94      3.16 o 
   4  10   5        6.97        6.39      3.13 o 
   5  10   5        0.69       -1.88      3.12 o 
   6  10   5        0.00       -1.82      5.55 o 
 -10  11   5        0.00       -3.09      3.41 o 
  -9  11   5        0.43       -4.79      4.79 o 
  -8  11   5        0.15       -2.15      4.69 o 
  -7  11   5        0.63       -4.06      4.06 o 
  -6  11   5        1.55       -4.00      4.00 o 
  -5  11   5        0.77        0.74      4.00 o 
  -4  11   5        0.36        8.07      4.57 o 
  -3  11   5        9.12       18.61      5.46 o 
  -2  11   5        9.14        3.49      2.37 o 
  -1  11   5       14.11       22.32      3.08 o 
   0  11   5        0.00       -1.63      1.96 o 
   1  11   5        1.97        3.93      2.37 o 
   2  11   5        2.55       -0.32      2.32 o 
   3  11   5        0.16       -0.10      2.39 o 
   4  11   5        0.24       -0.32      3.81 o 
   5  11   5        0.09       -2.59      3.43 o 
  -9  12   5        0.05        2.11      5.57 o 
  -8  12   5        3.51       -1.42      4.88 o 
  -7  12   5        9.52       13.82      5.71 o 
  -6  12   5        2.27       -3.93      6.87 o 
  -5  12   5        0.74       -4.06      4.06 o 
  -4  12   5        2.20        7.94      6.60 o 
  -3  12   5        1.53        3.38      7.92 o 
  -2  12   5        5.61        2.51      4.30 o 
  -1  12   5        3.95        2.05      2.39 o 
   0  12   5        0.41       -0.94      2.28 o 
   1  12   5        0.05        0.85      2.27 o 
   2  12   5        8.16        5.53      2.79 o 
   3  12   5        3.83        0.34      2.55 o 
   4  12   5        1.51        4.68      3.13 o 
   5  12   5        0.14       -3.19      3.19 o 
  -9  13   5        0.22       -0.92     12.42 o 
  -8  13   5        2.64       -2.93      5.57 o 
  -7  13   5        0.09        0.42      5.18 o 
  -6  13   5       16.19       15.26      5.84 o 
  -5  13   5       11.79       29.03      6.53 o 
  -4  13   5        1.19        3.66      4.79 o 
  -3  13   5        4.39        4.94      4.69 o 
  -2  13   5        2.74        4.33      4.57 o 
  -1  13   5        0.92        0.46      2.60 o 
   0  13   5        0.03        0.66      2.43 o 
   1  13   5        4.19        7.51      2.76 o 
   2  13   5        5.40        8.27      2.89 o 
   3  13   5        0.26        0.26      3.34 o 
   4  13   5        7.83       10.77      4.10 o 
  -8  14   5        3.27        6.34      9.25 o 
  -7  14   5       11.19        2.66      7.13 o 
  -6  14   5        8.95       16.07      6.32 o 
  -5  14   5        3.39        4.75      5.07 o 
  -4  14   5        9.85        7.02      5.07 o 
  -3  14   5        2.83        5.34      5.33 o 
  -2  14   5        0.77       -4.19      4.19 o 
  -1  14   5        4.06        7.80      5.33 o 
   0  14   5        9.13        9.17      2.96 o 
   1  14   5        8.71       11.42      3.20 o 
   2  14   5       14.18       14.78      3.43 o 
   3  14   5       15.10       18.68      4.40 o 
  -6  15   5        1.30        4.40      5.78 o 
  -5  15   5        0.33       -1.89      5.07 o 
  -4  15   5        1.59        4.64      5.19 o 
  -3  15   5        9.23        5.76      5.71 o 
  -2  15   5        5.50        1.82      4.79 o 
  -1  15   5        2.38        1.72      5.55 o 
   0  15   5        0.99        3.35      2.96 o 
   1  15   5        2.62        5.15      3.20 o 
   2  15   5        0.42        2.07      3.31 o 
  -4  16   5        8.72       13.21      5.98 o 
  -3  16   5        3.58       -0.53      7.66 o 
  -2  16   5        0.10        4.70      5.33 o 
  -1  16   5        7.34        4.91      5.57 o 
   0  16   5       15.63       18.20      6.09 o 
 -12   0   6       13.84       20.60      7.40 o 
 -11   0   6        1.98        3.17      5.81 o 
 -10   0   6       13.13        3.70      5.81 o 
  -9   0   6        3.53        4.23      5.81 o 
  -8   0   6        4.12        1.56      3.53 o 
  -7   0   6        0.07        0.71      3.68 o 
  -6   0   6       52.50       49.49     11.36 o 
  -5   0   6        5.83        8.76      5.28 o 
  -4   0   6        0.01       -3.60      7.66 o 
  -3   0   6      325.75      254.65     17.43 o 
  -2   0   6      788.53      890.22     40.68 o 
  -1   0   6      132.92      125.74     13.21 o 
   0   0   6       33.16       33.28      8.45 o 
   1   0   6        7.35        2.11      5.81 o 
   2   0   6       35.32       49.66      9.51 o 
   3   0   6       13.08       13.21      6.87 o 
   4   0   6        7.73       10.57      7.40 o 
   5   0   6        3.27        0.00      6.87 o 
   6   0   6        0.54       -2.11      7.40 o 
 -12   1   6       30.49       32.86      5.94 o 
 -11   1   6       31.37       37.29      5.78 o 
 -10   1   6        1.97        2.24      3.91 o 
  -9   1   6        2.99        4.97      3.33 o 
  -8   1   6       41.01       38.28      3.86 o 
  -7   1   6        8.26       14.25      3.06 o 
  -6   1   6        2.72       -0.08      1.72 o 
  -5   1   6        0.11       -2.55      2.67 o 
  -4   1   6       26.33       22.41      4.25 o 
  -3   1   6       41.25       51.17     10.04 o 
  -2   1   6      168.03      200.85     11.21 o 
  -1   1   6       15.21       26.22      5.60 o 
   0   1   6        6.35       13.53      4.81 o 
   1   1   6        0.12       -2.96      6.87 o 
   2   1   6        0.01        5.57      6.08 o 
   3   1   6        6.52        1.58      4.06 o 
   4   1   6       12.00       11.71      5.41 o 
   5   1   6        9.05        1.85      5.23 o 
   6   1   6       14.08       15.24      5.78 o 
 -12   2   6        1.01        1.32      4.48 o 
 -11   2   6        3.43        8.73      6.34 o 
 -10   2   6        0.80       -0.87      3.68 o 
  -9   2   6        3.37        2.15      3.24 o 
  -8   2   6        0.01       -0.41      2.87 o 
  -7   2   6        0.93       -1.49      2.29 o 
  -6   2   6        4.70        5.59      2.73 o 
  -5   2   6        0.47       -1.57      2.93 o 
  -4   2   6        9.00        3.66      3.11 o 
  -3   2   6       62.40       62.54     11.13 o 
  -2   2   6       63.21       48.10      6.35 o 
  -1   2   6       57.63       61.65      7.07 o 
   0   2   6        7.35       15.13      6.08 o 
   1   2   6        0.09       -3.96      3.96 o 
   2   2   6        0.07       -1.58      3.68 o 
   3   2   6       17.87       24.76      5.94 o 
   4   2   6        2.13        1.63      6.34 o 
   5   2   6        0.65        0.23      4.66 o 
   6   2   6        0.67       -1.53      5.19 o 
 -12   3   6        1.39        2.52      4.81 o 
 -11   3   6        3.07        3.04      4.44 o 
 -10   3   6        1.47        2.71      3.28 o 
  -9   3   6        4.92        5.96      3.40 o 
  -8   3   6        3.88       -1.34      2.97 o 
  -7   3   6       51.19       55.92      6.90 o 
  -6   3   6        7.21       16.37      4.48 o 
  -5   3   6        0.27       -0.43      2.97 o 
  -4   3   6        1.81        2.96      3.66 o 
  -3   3   6       35.72       35.01      4.56 o 
  -2   3   6        0.02        0.18      3.05 o 
  -1   3   6        0.19        3.43      4.11 o 
   0   3   6        6.81       15.15      4.66 o 
   1   3   6        0.50       -1.56      3.91 o 
   2   3   6       25.48       30.91      6.16 o 
   3   3   6       14.60       11.09      4.86 o 
   4   3   6        5.86        3.55      4.66 o 
   5   3   6       12.56       12.34      5.78 o 
   6   3   6        0.05        0.80      4.66 o 
 -12   4   6       20.13       27.73      7.66 o 
 -11   4   6       10.27       19.22      4.23 o 
 -10   4   6        0.96        4.19      3.38 o 
  -9   4   6       10.17        5.61      3.38 o 
  -8   4   6        0.72        0.97      3.13 o 
  -7   4   6        0.89        5.32      3.01 o 
  -6   4   6        3.60        6.09      3.40 o 
  -5   4   6        1.12        1.45      3.01 o 
  -4   4   6       13.30       10.05      3.63 o 
  -3   4   6        5.50        2.23      3.33 o 
  -2   4   6       15.56       17.01      3.86 o 
  -1   4   6        9.08        5.59      4.43 o 
   0   4   6        1.24        2.29      3.91 o 
   1   4   6        0.03        1.58      4.11 o 
   2   4   6        0.01        0.09      2.21 o 
   3   4   6        1.02        5.08      2.85 o 
   4   4   6        0.17        3.31      2.96 o 
   5   4   6        2.98        0.25      2.93 o 
   6   4   6        0.01        1.14      3.01 o 
 -11   5   6        0.14        2.13      5.60 o 
 -10   5   6       24.71       29.49     10.23 o 
  -9   5   6        7.29       11.28      3.90 o 
  -8   5   6        0.72        3.63      3.60 o 
  -7   5   6        3.30       -1.87      6.08 o 
  -6   5   6        0.65       -0.87      4.19 o 
  -5   5   6        0.30       -0.71      3.14 o 
  -4   5   6        5.52        6.11      3.56 o 
  -3   5   6        1.16       -0.43      2.91 o 
  -2   5   6        6.62       16.35      3.89 o 
  -1   5   6        5.56        6.19      3.52 o 
   0   5   6       10.24       10.31      2.68 o 
   1   5   6        1.07       -0.21      2.46 o 
   2   5   6        6.21       10.68      3.18 o 
   3   5   6        2.70        2.42      3.04 o 
   4   5   6        0.58        3.81      2.84 o 
   5   5   6        4.52        9.27      3.33 o 
   6   5   6        9.52       11.95      3.94 o 
 -11   6   6        9.66        5.05      3.88 o 
 -10   6   6        7.78        9.06      3.80 o 
  -9   6   6        0.55        3.57      3.46 o 
  -8   6   6        0.95       -3.43      4.44 o 
  -7   6   6        9.95        8.08      5.07 o 
  -6   6   6       12.60       18.42      5.18 o 
  -5   6   6       12.48        9.63      3.89 o 
  -4   6   6       15.20       18.97      4.25 o 
  -3   6   6        0.00        1.12      3.22 o 
  -2   6   6        0.10       -1.20      2.84 o 
  -1   6   6        0.07        3.24      2.30 o 
   0   6   6       18.78       13.98      3.51 o 
   1   6   6        4.44        6.83      2.90 o 
   2   6   6        0.35        0.81      2.22 o 
   3   6   6        6.33        4.52      2.90 o 
   4   6   6        4.25        6.59      3.19 o 
   5   6   6       12.36       17.99      3.90 o 
   6   6   6        4.24        1.54      4.97 o 
 -11   7   6       12.12        8.05      4.34 o 
 -10   7   6       25.83       34.67      5.05 o 
  -9   7   6       24.62       19.48      7.40 o 
  -8   7   6        0.32       -1.10      4.69 o 
  -7   7   6       24.38       17.17      6.08 o 
  -6   7   6       14.85       11.79      5.19 o 
  -5   7   6       28.39       31.42      6.53 o 
  -4   7   6       13.68       23.18      4.42 o 
  -3   7   6        0.01        0.13      3.11 o 
  -2   7   6        0.50        0.58      2.23 o 
  -1   7   6        3.47        0.75      2.29 o 
   0   7   6        0.80        2.18      2.27 o 
   1   7   6        0.56        0.14      2.44 o 
   2   7   6       26.55       27.52      4.37 o 
   3   7   6       12.30       21.38      4.01 o 
   4   7   6        0.09       -0.70      2.50 o 
   5   7   6        2.75        1.87      3.29 o 
 -10   8   6        0.88       -2.18      5.71 o 
  -9   8   6        3.46        2.91      5.46 o 
  -8   8   6        2.07        0.94      6.34 o 
  -7   8   6        9.26       16.31      7.40 o 
  -6   8   6        0.05       -0.11      4.57 o 
  -5   8   6        3.68       -0.58      6.60 o 
  -4   8   6       10.31        7.12      4.57 o 
  -3   8   6       18.71       21.56      4.39 o 
  -2   8   6        6.78        8.66      2.75 o 
  -1   8   6        7.49        3.76      2.32 o 
   0   8   6       16.88       12.67      3.05 o 
   1   8   6       25.25       27.28      7.63 o 
   2   8   6        5.42        7.50      2.65 o 
   3   8   6        0.01       -2.51      2.51 o 
   4   8   6       11.57       11.69      4.96 o 
   5   8   6       17.84       13.72      4.02 o 
 -10   9   6        7.92        6.88      5.95 o 
  -9   9   6       24.11       32.70      9.51 o 
  -8   9   6        7.93        9.53      5.67 o 
  -7   9   6        0.01       -8.38     10.57 o 
  -6   9   6       10.84        5.57      4.81 o 
  -5   9   6       17.45       28.64      6.87 o 
  -4   9   6        0.37       -3.25      3.80 o 
  -3   9   6        2.90        5.35      3.55 o 
  -2   9   6        1.51        2.09      2.12 o 
  -1   9   6        2.76        0.69      2.08 o 
   0   9   6        0.15       -0.02      2.14 o 
   1   9   6        0.38        1.65      2.59 o 
   2   9   6        0.71        1.49      2.58 o 
   3   9   6        0.01        0.55      2.47 o 
   4   9   6        1.02        4.98      3.24 o 
  -9  10   6        0.21       -2.57      5.18 o 
  -8  10   6        0.08        5.96      5.76 o 
  -7  10   6        5.74        7.31      4.96 o 
  -6  10   6       17.51       19.70      6.32 o 
  -5  10   6        1.39       -1.58      4.40 o 
  -4  10   6        1.59        0.05      4.00 o 
  -3  10   6        6.49        5.89      7.66 o 
  -2  10   6        9.40       10.36      3.94 o 
  -1  10   6        4.31        3.04      2.29 o 
   0  10   6        4.15        6.83      2.76 o 
   1  10   6       16.41       19.19      3.81 o 
   2  10   6        2.51        2.98      3.36 o 
   3  10   6        2.67        2.15      2.76 o 
   4  10   6       11.08       13.44      3.90 o 
  -9  11   6        4.95       -2.21      5.84 o 
  -8  11   6       27.89       27.47      7.36 o 
  -7  11   6       20.06       20.72      6.60 o 
  -6  11   6        0.29        2.76      4.95 o 
  -5  11   6        0.83       -4.29      5.55 o 
  -4  11   6        2.23        5.61      4.81 o 
  -3  11   6        6.06        7.59      5.19 o 
  -2  11   6        1.14        3.06      4.44 o 
  -1  11   6        0.25       -1.86      2.26 o 
   0  11   6        0.69        4.81      2.72 o 
   1  11   6        4.44        7.12      2.97 o 
   2  11   6       22.70       17.10      3.64 o 
   3  11   6       24.57       32.19      4.28 o 
  -8  12   6        0.62        1.48      5.57 o 
  -7  12   6        7.18        3.07      7.13 o 
  -6  12   6        7.22        6.20      5.46 o 
  -5  12   6        0.70       -4.57      4.57 o 
  -4  12   6        0.15        1.01      4.57 o 
  -3  12   6        0.69       -0.89      4.81 o 
  -2  12   6        3.82        4.36      5.03 o 
  -1  12   6        5.21        9.73      4.93 o 
   0  12   6        1.98       -0.40      2.66 o 
   1  12   6        2.12        3.34      2.87 o 
   2  12   6        0.23       -0.68      2.70 o 
  -7  13   6        7.24        4.98      5.95 o 
  -6  13   6        1.39       -1.13      5.18 o 
  -5  13   6        0.02       -1.02      8.72 o 
  -4  13   6        2.89        0.67     11.09 o 
  -3  13   6        7.93        9.93      5.33 o 
  -2  13   6        1.37        6.91      6.08 o 
  -1  13   6        0.00       -3.58      4.81 o 
   0  13   6        0.15       -0.22      2.75 o 
   1  13   6        0.09       -0.73      2.72 o 
  -5  14   6        4.88       10.13      6.32 o 
  -4  14   6        0.01       -7.40      7.40 o 
  -3  14   6        5.22        4.86      5.28 o 
  -2  14   6       18.59       27.84      7.10 o 
  -1  14   6       18.01       35.84      7.82 o 
 -11   1   7        0.34        9.77      4.86 o 
 -10   1   7        0.20        1.10      4.06 o 
  -9   1   7        0.01       -2.21      3.91 o 
  -8   1   7        1.37        6.87      4.86 o 
  -7   1   7        0.01        0.35      3.45 o 
  -6   1   7        0.29        5.55      4.11 o 
  -5   1   7        0.29        7.61      4.66 o 
  -4   1   7        1.08       -1.36      3.91 o 
  -3   1   7       20.92       20.84      5.78 o 
  -2   1   7        5.82        2.03      7.40 o 
  -1   1   7        0.00        0.00      4.11 o 
   0   1   7        0.49       -3.74      3.74 o 
   1   1   7        0.04       -3.60      4.06 o 
   2   1   7        0.02       -4.28      4.28 o 
   3   1   7        0.06       -0.87      5.02 o 
   4   1   7        0.07        5.41      5.33 o 
 -10   2   7        0.01       -1.72      3.68 o 
  -9   2   7        2.20        1.02      3.49 o 
  -8   2   7        1.19        2.27      4.44 o 
  -7   2   7        3.04       18.58      4.37 o 
  -6   2   7        0.29       -2.64      3.22 o 
  -5   2   7        0.09        1.24      4.19 o 
  -4   2   7        1.72        3.95      4.19 o 
  -3   2   7        0.19        3.70      4.48 o 
  -2   2   7       13.45       16.49      5.41 o 
  -1   2   7        0.64       -2.64      4.11 o 
   0   2   7        1.28       -0.79      4.11 o 
   1   2   7        1.46        2.51      4.66 o 
   2   2   7        0.15       -4.28      4.28 o 
   3   2   7        0.64        6.08      4.86 o 
   4   2   7        0.18        1.88      7.40 o 
 -10   3   7        0.03        1.49      3.51 o 
  -9   3   7        0.03       -3.49      5.28 o 
  -8   3   7        2.07        0.00      4.95 o 
  -7   3   7        3.20       -2.03      4.30 o 
  -6   3   7        2.12        4.05      5.40 o 
  -5   3   7        0.64        3.00      3.55 o 
  -4   3   7        2.07        1.85      4.48 o 
  -3   3   7       19.81       29.15      6.34 o 
  -2   3   7        4.30        8.45      4.86 o 
  -1   3   7        0.68        1.32      4.48 o 
   0   3   7        3.75       -1.85      4.48 o 
   1   3   7        3.86        2.00      5.03 o 
   2   3   7        0.00        2.66      4.66 o 
   3   3   7        2.51        2.44      5.41 o 
   4   3   7        2.06       -6.34      6.34 o 
 -10   4   7        0.17       -0.28      5.19 o 
  -9   4   7        5.93        3.23      4.95 o 
  -8   4   7       15.13       18.52      7.66 o 
  -7   4   7        5.50        7.02      5.07 o 
  -6   4   7        0.44       -0.21      3.58 o 
  -5   4   7        2.97       -0.36      3.51 o 
  -4   4   7        2.05        3.15      4.28 o 
  -3   4   7        2.68        2.98      4.75 o 
  -2   4   7        0.02       -3.51      4.06 o 
  -1   4   7        0.79        3.90      4.28 o 
   0   4   7        0.01       -2.09      3.91 o 
   1   4   7        3.10       -0.08      4.66 o 
   2   4   7       13.35       21.62      6.53 o 
   3   4   7        5.92       -0.51      5.03 o 
   4   4   7        2.67        9.77      5.98 o 
 -10   5   7        0.50       -1.91      5.33 o 
  -9   5   7        1.78        3.13      5.46 o 
  -8   5   7        1.81        5.21      5.07 o 
  -7   5   7        7.32        7.54      5.57 o 
  -6   5   7        1.77        3.78      5.03 o 
  -5   5   7        0.00       -0.68      3.73 o 
  -4   5   7        0.38       -0.96      3.63 o 
  -3   5   7        1.64        1.85      4.48 o 
  -2   5   7        0.27        4.54      4.57 o 
  -1   5   7        1.91        2.69      5.02 o 
   0   5   7        1.57        5.81      4.86 o 
   1   5   7        2.71        5.55      5.23 o 
   2   5   7        0.07        1.32      4.86 o 
   3   5   7        2.97        3.37      5.41 o 
  -9   6   7        0.46       -5.19      5.19 o 
  -8   6   7        4.65       -1.37      5.33 o 
  -7   6   7        1.86        2.75      5.19 o 
  -6   6   7        0.00       -1.67      5.81 o 
  -5   6   7        0.86       -3.94      6.08 o 
  -4   6   7        2.16       -1.46      6.45 o 
  -3   6   7        0.33       -1.20      3.63 o 
  -2   6   7        4.46        0.53      4.11 o 
  -1   6   7        0.49        1.32      4.48 o 
   0   6   7        0.28        1.41      4.44 o 
   1   6   7        0.42        3.78      4.81 o 
   2   6   7        4.98        8.18      5.41 o 
   3   6   7        2.76        7.63      3.54 o 
  -9   7   7        3.04        4.00     10.04 o 
  -8   7   7        1.46        2.27      5.46 o 
  -7   7   7        0.55       -4.23      4.40 o 
  -6   7   7        0.16        1.49      5.03 o 
  -5   7   7        0.03        3.62      4.81 o 
  -4   7   7        1.85       -0.14      3.64 o 
  -3   7   7        7.30       13.33      4.32 o 
  -2   7   7        1.38        0.38      3.52 o 
  -1   7   7        0.48        2.55      4.06 o 
   0   7   7        0.04       -0.82      4.66 o 
   1   7   7        0.13       -1.85      2.59 o 
   2   7   7        0.08       -2.65      2.65 o 
   3   7   7        0.17        2.36      3.05 o 
  -8   8   7        3.57        8.13      6.87 o 
  -7   8   7        0.55        2.20      5.33 o 
  -6   8   7        0.30        0.70      4.95 o 
  -5   8   7        0.04       -5.02      5.02 o 
  -4   8   7        0.44        2.09      6.60 o 
  -3   8   7        0.35        2.81      3.71 o 
  -2   8   7        1.14        5.36      4.06 o 
  -1   8   7        0.04        2.24      3.94 o 
   0   8   7        0.00       -1.58      3.49 o 
   1   8   7        0.53       -0.08      2.65 o 
   2   8   7        0.32       -0.53      2.98 o 
  -8   9   7        0.39       -4.79      4.79 o 
  -7   9   7        0.64        1.53      4.95 o 
  -6   9   7        0.01        2.34      5.46 o 
  -5   9   7        0.13        0.24      4.81 o 
  -4   9   7        0.05       -0.53      6.87 o 
  -3   9   7        0.11        0.81      7.13 o 
  -2   9   7        0.00        1.44      3.64 o 
  -1   9   7        0.03        0.02      2.62 o 
   0   9   7        0.00        2.04      3.63 o 
   1   9   7        0.25       -2.35      4.68 o 
  -7  10   7        3.37        0.26     12.42 o 
  -6  10   7        0.03        3.22      5.71 o 
  -5  10   7        0.00        5.34      5.81 o 
  -4  10   7        0.67        0.67      5.33 o 
  -3  10   7        0.09       -0.06      4.69 o 
  -2  10   7        1.16        2.35      4.02 o 
  -1  10   7        0.54       -2.08      2.49 o 
   0  10   7        0.51       -0.42      2.80 o 
  -6  11   7        0.91       -2.08      5.57 o 
  -5  11   7        0.61       -4.87      4.95 o 
  -4  11   7        0.43       -1.80      8.45 o 
  -3  11   7        2.08       -1.31      7.40 o 
  -2  11   7        0.47       -3.43      8.72 o 
  -1  11   7        0.06       -2.45      4.25 o 
  -7   0   8        0.55       -1.06      6.34 o 
  -6   0   8        0.81        3.17      6.34 o 
  -5   0   8        0.09        8.45      7.40 o 
  -4   0   8       22.00       21.66      8.98 o 
  -3   0   8       57.56       91.93     13.74 o 
  -2   0   8       30.90       28.53     10.04 o 
  -1   0   8        8.60       22.72      9.51 o 
   0   0   8        0.00       -0.53      7.92 o 
   1   0   8        2.77       -2.11      7.40 o 
  -8   1   8        3.38       11.09      7.40 o 
  -7   1   8        1.95        5.52      5.03 o 
  -6   1   8        0.27        2.38      4.86 o 
  -5   1   8        1.70        7.92      5.23 o 
  -4   1   8        9.57        9.92      5.78 o 
  -3   1   8       26.03       43.67     11.89 o 
  -2   1   8       11.53       10.87      5.78 o 
  -1   1   8        0.51        6.89      5.41 o 
   0   1   8        0.00       -4.84      7.40 o 
   1   1   8        0.07        2.30      5.41 o 
  -8   2   8        0.91       -1.58      6.87 o 
  -7   2   8        0.28        8.98      7.92 o 
  -6   2   8        0.21       -1.06      4.86 o 
  -5   2   8        0.86        3.09      5.03 o 
  -4   2   8        4.97        5.04      4.81 o 
  -3   2   8       12.77       10.91      7.13 o 
  -2   2   8        9.64        9.80      7.92 o 
  -1   2   8        4.24        2.64      5.60 o 
   0   2   8        0.41       -0.26      5.23 o 
   1   2   8        0.47       -2.38      4.86 o 
  -8   3   8        4.19        7.40      7.92 o 
  -7   3   8        1.39       -0.53      6.87 o 
  -6   3   8        0.00        3.62      5.03 o 
  -5   3   8        2.48        2.25      5.03 o 
  -4   3   8        4.78        0.68      4.66 o 
  -3   3   8        1.90        2.05      5.03 o 
  -2   3   8        0.53       -2.07      6.34 o 
  -1   3   8        0.26        7.64      5.19 o 
   0   3   8        0.16       -0.96      4.69 o 
  -7   4   8        0.46       10.04      8.45 o 
  -6   4   8        0.47        2.11      7.40 o 
  -5   4   8        0.99       -0.26      4.48 o 
  -4   4   8        0.01        2.92      5.03 o 
  -3   4   8        0.50        0.51      4.66 o 
  -2   4   8        0.58        3.03      5.03 o 
  -1   4   8        1.21        5.94      5.19 o 
   0   4   8        0.24       -0.49      6.34 o 
  -7   5   8        0.39        2.64      7.40 o 
  -6   5   8        1.21        9.51      7.92 o 
  -5   5   8        1.00        1.58      6.34 o 
  -4   5   8        0.56        4.34      5.41 o 
  -3   5   8        0.25        2.64      5.23 o 
  -2   5   8        0.00        9.02      5.33 o 
  -1   5   8        2.09       -1.58      4.86 o 
  -6   6   8        0.05        3.70      7.40 o 
  -5   6   8        1.43        0.53      6.34 o 
  -4   6   8        0.52        7.25      5.19 o 
  -3   6   8        0.06       -0.79      5.19 o 
  -2   6   8        0.23        8.27      5.81 o 
  -1   6   8        0.63        8.00     10.83 o 
  -5   7   8        2.01       13.74      8.98 o 
  -4   7   8        0.18       -1.58      6.87 o 
  -3   7   8        0.05        1.06      5.60 o 
  -2   7   8        1.03       -1.58      4.86 o 
                                                 
